# Supplementary material for: Recurrent internal tandem duplications of BCOR in clear cell sarcoma of the kidney
Source: Nat Commun. 2015 Nov 17;6:8891. doi: 10.1038/ncomms9891 (PMC4660214; doi:10.1038/ncomms9891)
Supplement: Supplementary Data 1 — RNA-seq QC metrics/coverage data [file ncomms9891-s2.xlsx]

## Sheet: SD1
	Supplementary Data 1. RNA-seq QC metrics/coverage data
	Sample	Reads (x106)	Mapped (x106)	Mapped Pairs (x106)	Read Mapping Rate (%)	Unique Rate of Mapped (%)	Mean per base coverage	Number of Gaps	Gap %	Duplication Rate (%)	Intergenic Rate (%)	Intragenic Rate (%)	Exonic Rate (%)	Intronic Rate (%)	Genes Detected	Transcripts Detected	Fragment Length Mean	rRNA Rate (%)	Strand Specificity (%)	Estimated Library Size	Expression Profile Efficiency	Read Length	rRNA Rate
	347T	201.12	194.858	97.4116	96.88	58	89.7932	1067	0.0639105	42	3.54	96.44	80.67	15.78	24695	138848	193.36	0.21	98.32	80526744	0.781525	101	0.002121
	383T	197.08	191.38	95.6299	97.11	72.65	124.333	572	0.0313962	27.35	3.8	96.13	83.06	13.07	27120	151355	198.47	0.22	98.31	141295472	0.806612	101	0.002222
	385T	176.06	166.99	83.4846	94.85	67.44	57.3946	1606	0.084802	32.56	6.22	93.76	54.88	38.88	25434	135444	205.34	0.21	97.51	98535379	0.520559	101	0.00214899
	380T	174.65	170.733	85.3456	97.76	65.98	90.4021	884	0.038527	34.02	6.67	93.31	78.16	15.15	25235	142191	175.55	3.57	98.57	95004806	0.764036	101	0.035652
	381T	158.35	152.571	76.2759	96.35	71.08	64.9866	2187	0.108967	28.92	7.71	92.28	60.68	31.6	26294	138801	180.16	0.59	96.73	104989462	0.584689	101	0.005933
	382T	181.09	173.414	86.6901	95.76	67.47	63.6409	628	0.027055	32.53	5.96	94.02	60.4	33.63	25092	141582	198.83	1.02	97.99	102472196	0.578354	101	0.010167
	384T	155.56	151.523	75.7357	97.41	74.07	78.7159	585	0.0257459	25.93	4.67	95.29	73.49	21.8	25847	145466	188.12	0.82	98.22	119571538	0.715863	101	0.008196
