# Supplementary material for: Recurrent internal tandem duplications of BCOR in clear cell sarcoma of the kidney
Source: Nat Commun. 2015 Nov 17;6:8891. doi: 10.1038/ncomms9891 (PMC4660214; doi:10.1038/ncomms9891)
Supplement: Supplementary Data 3 — BCOR internal tandem duplications in CCSK tumors identified in this study [file ncomms9891-s4.xlsx]

## Sheet: SD3
	Supplementary Data 3a. BCOR internal tandem duplications in CCSK tumors identified in this study
	Sample ID	ITD length (bp)	ITD genotype	Nucleotide (gDNA)*	Nucleotide (cDNA)	Amino acid (protein)	Duplicated segment
	347T	96	type I	chrX:39,911,364-39,911,459	c.5171_5266dup	p.L1724_W1755dup	TAGATCTGGTGGAATTCACGAACGAAATTCAGACTCTGCTGGGCTCCTCTGTAGAGTGGCTCCACCCCAGTGATCTGGCCTCAGACAACTACTGGT
	383T	96	type I	chrX:39,911,364-39,911,459	c.5171_5266dup	p.L1724_W1755dup	TAGATCTGGTGGAATTCACGAACGAAATTCAGACTCTGCTGGGCTCCTCTGTAGAGTGGCTCCACCCCAGTGATCTGGCCTCAGACAACTACTGGT
	385T	87	type IV	chrX:39,911,406-39,911,492	c.5138_5224dup	p.V1741_E1742insV + p.L1713_V1741dup	ins TGT + TGGAAGCCTTCAACCCTGAAAGTAAGGAGCTGTTAGATCTGGTGGAATTCACGAACGAAATTCAGACTCTGCTGGGCTCCTCTGTAG
	380T	93	type II	chrX:39,911,374-39,911,466	c.5164_5256dup	p.E1722_D1752dup	GAGCTGTTAGATCTGGTGGAATTCACGAACGAAATTCAGACTCTGCTGGGCTCCTCTGTAGAGTGGCTCCACCCCAGTGATCTGGCCTCAGAC
	382T	90	type III	chrX:39,911,405-39,911,494	c.5136_5225dup	p.D1712_V1741dup	CCTGGAAGCCTTCAACCCTGAAAGTAAGGAGCTGTTAGATCTGGTGGAATTCACGAACGAAATTCAGACTCTGCTGGGCTCCTCTGTAGA
	384T	96	type I	chrX:39,911,364-39,911,459	c.5171_5266dup	p.L1724_W1755dup	TAGATCTGGTGGAATTCACGAACGAAATTCAGACTCTGCTGGGCTCCTCTGTAGAGTGGCTCCACCCCAGTGATCTGGCCTCAGACAACTACTGGT
	474T	93	type II	chrX:39,911,374-39,911,466	c.5164_5256dup	p.E1722_D1752dup	GAGCTGTTAGATCTGGTGGAATTCACGAACGAAATTCAGACTCTGCTGGGCTCCTCTGTAGAGTGGCTCCACCCCAGTGATCTGGCCTCAGAC
	499T	96	type I	chrX:39,911,364-39,911,459	c.5171_5266dup	p.L1724_W1755dup	TAGATCTGGTGGAATTCACGAACGAAATTCAGACTCTGCTGGGCTCCTCTGTAGAGTGGCTCCACCCCAGTGATCTGGCCTCAGACAACTACTGGT
	501T	93	type II	chrX:39,911,374-39,911,466	c.5164_5256dup	p.E1722_D1752dup	GAGCTGTTAGATCTGGTGGAATTCACGAACGAAATTCAGACTCTGCTGGGCTCCTCTGTAGAGTGGCTCCACCCCAGTGATCTGGCCTCAGAC
	504T	114	type V	chrX:39,911,418-39,911,531	c.5099_5212dup	p.G1738E + p.V1701_L1737dup	AGGTTTCTGCAAGTCTCTTGTTCTCTTGCTCCAAAGACCTGGAAGCCTTCAACCCTGAAAGTAAGGAGCTGTTAGATCTGGTGGAATTCACGAACGAAATTCAGACTCTGCTGG
	624T	96	type I	chrX:39,911,364-39,911,459	c.5171_5266dup	p.L1724_W1755dup	TAGATCTGGTGGAATTCACGAACGAAATTCAGACTCTGCTGGGCTCCTCTGTAGAGTGGCTCCACCCCAGTGATCTGGCCTCAGACAACTACTGGT
	Supplementary Data 3b. BCOR internal tandem duplications identified in TARGET project CCSK tumors ‡
	TARGET ID	ITD length (bp)	ITD genotype	Nucleotide (gDNA)*	Nucleotide (cDNA)	Amino acid (protein)	Duplicated segment
	SRR1712453	93	type II	chrX:39,911,374-39,911,466	c.5164_5256dup	p.E1722_D1752dup	GAGCTGTTAGATCTGGTGGAATTCACGAACGAAATTCAGACTCTGCTGGGCTCCTCTGTAGAGTGGCTCCACCCCAGTGATCTGGCCTCAGAC
	SRR1712454	93	type II	chrX:39,911,374-39,911,466	c.5164_5256dup	p.E1722_D1752dup	GAGCTGTTAGATCTGGTGGAATTCACGAACGAAATTCAGACTCTGCTGGGCTCCTCTGTAGAGTGGCTCCACCCCAGTGATCTGGCCTCAGAC
	SRR1712455	96	type I	chrX:39,911,364-39,911,459	c.5171_5266dup	p.L1724_W1755dup	TAGATCTGGTGGAATTCACGAACGAAATTCAGACTCTGCTGGGCTCCTCTGTAGAGTGGCTCCACCCCAGTGATCTGGCCTCAGACAACTACTGGT
	SRR1712456	96	type I	chrX:39,911,364-39,911,459	c.5171_5266dup	p.L1724_W1755dup	TAGATCTGGTGGAATTCACGAACGAAATTCAGACTCTGCTGGGCTCCTCTGTAGAGTGGCTCCACCCCAGTGATCTGGCCTCAGACAACTACTGGT
	SRR1712457	93	type II	chrX:39,911,374-39,911,466	c.5164_5256dup	p.E1722_D1752dup	GAGCTGTTAGATCTGGTGGAATTCACGAACGAAATTCAGACTCTGCTGGGCTCCTCTGTAGAGTGGCTCCACCCCAGTGATCTGGCCTCAGAC
	SRR1712458	90	type III	chrX:39,911,405-39,911,494	c.5136_5225dup	p.D1712_V1741dup	CCTGGAAGCCTTCAACCCTGAAAGTAAGGAGCTGTTAGATCTGGTGGAATTCACGAACGAAATTCAGACTCTGCTGGGCTCCTCTGTAGA
	SRR1712459	93	type II	chrX:39,911,374-39,911,466	c.5164_5256dup	p.E1722_D1752dup	GAGCTGTTAGATCTGGTGGAATTCACGAACGAAATTCAGACTCTGCTGGGCTCCTCTGTAGAGTGGCTCCACCCCAGTGATCTGGCCTCAGAC
	SRR1712461	81 (+27)	type VI#	chrX:39,911,389-39,911,469	c.5161_5241dup	p.K1721_S1747dup	AAGGAGCTGTTAGATCTGGTGGAATTCACGAACGAAATTCAGACTCTGCTGGGCTCCTCTGTAGAGTGGCTCCACCCCAGT
	SRR1712462	93	type II	chrX:39,911,374-39,911,466	c.5164_5256dup	p.E1722_D1752dup	GAGCTGTTAGATCTGGTGGAATTCACGAACGAAATTCAGACTCTGCTGGGCTCCTCTGTAGAGTGGCTCCACCCCAGTGATCTGGCCTCAGAC
	SRR1712463	96	type I	chrX:39,911,364-39,911,459	c.5171_5266dup	p.L1724_W1755dup	TAGATCTGGTGGAATTCACGAACGAAATTCAGACTCTGCTGGGCTCCTCTGTAGAGTGGCTCCACCCCAGTGATCTGGCCTCAGACAACTACTGGT
	SRR1712464	93	type II	chrX:39,911,374-39,911,466	c.5164_5256dup	p.E1722_D1752dup	GAGCTGTTAGATCTGGTGGAATTCACGAACGAAATTCAGACTCTGCTGGGCTCCTCTGTAGAGTGGCTCCACCCCAGTGATCTGGCCTCAGAC
	SRR1712465	96	type I	chrX:39,911,364-39,911,459	c.5171_5266dup	p.L1724_W1755dup	TAGATCTGGTGGAATTCACGAACGAAATTCAGACTCTGCTGGGCTCCTCTGTAGAGTGGCTCCACCCCAGTGATCTGGCCTCAGACAACTACTGGT
		*Genomic coordinates as per NCBI build 37/hg19, negative strand. ‡All ITDs identified in the TARGET project cases were inferred from overlapping RNA-seq reads aligned to modified transcriptomes as described in Methods. #The type VI ITD in case SRR1712461 also included a 27 bp partial ITD (c.5155_5181insGAAAGTAAGGAGCTGTTAGATCTGGTG) as an insertion proximal to the longer ITD for a combined total le…
