# Supplementary material for: Recurrent internal tandem duplications of BCOR in clear cell sarcoma of the kidney
Source: Nat Commun. 2015 Nov 17;6:8891. doi: 10.1038/ncomms9891 (PMC4660214; doi:10.1038/ncomms9891)
Supplement: Supplementary Data 4 — Genes/transcripts differentially expressed in ITD+CCSK and Wilms tumors [file ncomms9891-s5.xlsx]

## Sheet: SD4
	Supplementary Data 4. Genes/transcripts differentially expressed in ITD+CCSK and Wilms tumors
				Expression in ITD+ CCSK tumors (FPKM)							Expression in Wilms tumors, average	Expression in Wilms tumors, Std Dev
	Gene	Score (GSEA Signal/Noise)		347T	383T	385T	380T	382T	384T		n = 11 (FPKM)	n = 11	p-value (T-test)
	IRF4	4.64048		6.93889	8.51938	5.00679	6.0272	5.31048	6.30207		0.111892	0.0742929	3.40796e-05
	NKX6-1	4.51191		5.48659	5.51059	3.38984	6.98972	6.33792	5.73896		0.0108125	0.0170297	4.9327e-05
	TMEM158	4.07836		47.1378	34.0588	33.2375	43.5159	33.1066	35.2591		1.36879	1.36915	9.28714e-06
	TCERG1L	4.01744		31.0024	36.6384	30.7279	32.5231	26.891	26.2883		0.832009	1.29354	1.41011e-06
	FOXF2	3.72961		19.323	21.068	17.1423	26.1533	12.4239	24.2787		0.272019	0.340904	9.37739e-05
	EBF2	3.56845		10.2714	13.2345	7.06627	12.4516	8.19288	13.3415		0.27329	0.250842	0.000101997
	FAM89A	3.52048		35.8706	30.1262	34.6578	44.0365	26.2592	42.8983		3.27412	2.06571	2.86087e-05
	DLGAP2	3.26112		5.78295	8.2837	4.98973	7.1652	4.84294	6.33512		0.286458	0.499514	2.61909e-05
	MAMLD1	3.07411		15.1563	17.0549	8.88151	15.8279	15.1895	17.3405		1.28357	1.33917	2.36595e-05
	NPTX1	3.0226		62.1243	32.8559	42.1499	69.033	51.7086	81.9442		0.417157	0.577656	0.000304307
	GRM4	2.97279		11.6698	17.3514	8.30913	16.3854	17.3096	21.5117		0.34466	0.382278	0.00025878
	FGF18	2.97091		19.145	15.1392	16.9597	21.9213	7.90771	16.2325		0.502616	0.559488	0.000215488
	PDE4A	2.94374		18.7063	14.6036	11.1318	22.5145	10.5602	17.3393		0.83986	0.468275	0.000245343
	EN2	2.91628		15.5479	16.1133	6.44919	10.7544	8.40171	12.1113		0.0637266	0.10426	0.000367874
	PPP2R2C	2.91082		25.4109	38.9399	14.8575	24.5896	21.0904	35.3613		0.0882095	0.171233	0.000385401
	TRIM7	2.873		48.4443	25.1983	36.2381	41.0907	57.3552	41.4264		1.34274	3.12969	9.65045e-05
	NFATC1	2.85521		36.2279	36.435	18.0804	41.1519	20.3528	36.4572		1.47889	0.814595	0.000308799
	MEGF11	2.8385		21.3884	17.5976	13.4214	27.1879	13.0952	22.9603		0.463062	1.04301	0.000186081
	TCF7	2.77749		39.6487	41.2264	32.7134	36.2373	21.53	27.4633		4.67186	2.70453	7.20982e-05
	NTRK3	2.77447		34.9464	43.9966	40.3397	36.959	45.4564	37.1606		2.63968	5.43524	4.50365e-10
	CDH4	2.71758		25.4338	20.9236	8.1154	24.5328	20.0215	17.657		0.587106	0.681864	0.000344328
	CUX2	2.68122		11.4161	17.7167	8.51539	13.3539	12.3151	13.5504		1.5581	1.17871	7.00092e-05
	PCDH11X	2.6517		24.5924	17.4148	13.6879	11.6408	24.0056	10.6068		0.101966	0.246232	0.00053658
	VSTM2B	2.6475		132.716	58.1573	99.3491	112.967	54.8284	95.7143		2.81738	3.16205	0.000400255
	MDGA1	2.61723		27.9031	42.3539	17.5009	34.299	48.9102	46.0288		1.53467	1.24766	0.000420474
	SULF2	2.61095		244.269	170.39	153.263	211.782	183.104	162.672		30.7475	22.5512	6.95386e-06
	ABHD15	2.60263		22.4197	21.1904	14.1122	29.5484	15.0609	27.0442		1.9054	1.3484	0.000239873
	INHBB	2.51818		32.6805	27.1573	31.4214	35.7805	31.6181	33.774		4.67314	4.46603	1.39789e-10
	ARHGEF26	2.50102		20.9494	12.7644	16.1751	18.094	8.60731	11.3537		1.38317	0.72919	0.00039515
	KCND3	2.44053		14.086	15.7862	8.88006	9.43031	5.76828	10.6143		0.521253	0.546931	0.000464837
	SAMD5	2.42407		7.22034	10.2592	6.16886	8.32348	5.29815	8.63114		1.12132	0.897038	5.69812e-05
	IRX2	2.41067		74.9061	28.8635	31.2884	37.7164	39.9144	36.592		0.261728	0.268777	0.000923124
	GFRA2	2.40292		67.9182	90.1683	28.3009	62.5608	37.5817	69.1273		1.2062	1.50824	0.000744095
	GATA6	2.39751		17.397	10.1489	16.1251	19.2911	6.87112	17.1246		0.743366	0.876787	0.000433115
	PRDM16	2.36445		6.0397	8.04013	5.02703	7.24582	4.28816	7.44294		0.463887	1.00833	1.61774e-05
	NETO1	2.35239		36.8921	42.7437	16.3522	32.0296	16.4772	29.7036		0.742772	1.27791	0.000641427
	GFOD1	2.34535		3.17195	3.29675	3.94443	3.22732	2.36068	2.97886		0.747248	0.397495	2.9791e-06
	FOXO3	2.34269		51.1072	36.6872	41.6792	41.6185	44.3479	32.67		14.0299	3.39221	1.78374e-05
	TSPAN5	2.32148		30.3178	28.839	19.5721	28.6022	15.2937	26.3371		6.37769	1.926	0.00023606
	ONECUT3	2.28466		12.7138	8.75728	13.7967	13.3731	28.193	14.5827		0.00160023	0.00200877	0.00125614
	ZFHX4	2.26047		10.1076	5.59213	6.54935	10.3506	5.6887	5.50995		0.658142	0.637281	0.000344624
	TMEM132E	2.22103		31.3394	34.3589	12.8634	41.1198	40.219	48.4195		1.30124	2.81423	0.000482739
	CPT1A	2.21198		58.9495	54.1525	40.7572	85.6041	55.4014	59.7419		13.0773	6.12656	0.00016772
	HES7	2.21019		23.9221	10.5106	26.6582	47.198	23.8454	38.3636		0.0476742	0.0565179	0.00142689
	CRHR1	2.18416		37.1923	37.2803	15.9295	50.3353	18.1089	41.2193		0.629713	1.44	0.000953627
	DGKE	2.17583		3.70994	3.10646	3.66596	4.04954	2.40791	3.54121		1.13213	0.36581	2.10778e-05
	MMP15	2.17391		58.3736	53.4133	26.4214	79.5001	34.2421	69.9415		4.78047	2.11239	0.000985956
	POU3F1	2.15487		26.8453	11.0096	14.988	25.7215	7.45618	20.0879		0.147926	0.254913	0.00141092
	ZBTB16	2.12708		4.58007	5.42345	7.6692	5.18946	8.70981	5.68276		0.881545	0.893856	8.39677e-05
	PQLC3	2.11504		56.7239	61.5881	41.4995	51.1933	15.8665	50.838		6.31166	2.55228	0.000875107
	FAM19A5	2.0893		41.9793	62.9185	17.6918	76.0899	51.2686	65.367		3.9579	2.50118	0.00109144
	WNT11	2.07172		95.8524	53.7518	27.693	93.5228	61.8234	82.5014		3.88243	5.08602	0.000809457
	FZD8	2.06818		13.3726	9.13801	7.4994	9.97127	6.92111	11.3433		2.16723	1.23168	0.000134296
	GRID1	2.06122		19.7543	25.6572	11.2639	33.7667	13.3683	30.294		1.02755	1.23786	0.0010808
	CELSR1	2.06045		26.0228	25.541	18.6381	41.9459	20.5689	33.0713		5.12857	2.29327	0.000575321
	EEPD1	2.05106		10.1054	8.90659	6.7568	11.5286	10.847	10.0023		3.86505	0.902294	6.83644e-05
	DPF3	2.04825		10.6995	11.6249	8.15398	8.23773	16.4118	10.0305		1.83145	1.36412	0.000210658
	HOXA13	2.0331		45.8135	29.8801	10.6481	19.468	20.9135	23.6155		0.173529	0.304149	0.00187169
	RUNX2	2.02787		9.35231	7.54478	6.48675	7.37775	4.21047	5.44873		1.34989	0.867105	0.000177345
	CDKN2C	1.96483		36.2277	32.6649	15.1907	24.0574	20.3481	21.5573		2.77473	3.37297	0.000304177
	BCOR	1.94304		131.764	131.876	56.544	72.4853	70.6708	97.6077		16.2059	7.27244	0.000936852
	HABP4	1.94238		19.7366	19.4194	16.4977	23.3781	12.2644	13.7649		5.56738	2.01079	0.000224241
	LHX2	1.93053		150.512	62.9379	47.2919	77.24	59.2736	53.3704		0.46408	0.360516	0.00249965
	RASGRF1	1.92967		20.2231	41.5668	10.9108	21.6729	12.1083	24.0355		0.132251	0.152471	0.0024585
	RBFOX3	1.92379		10.9544	11.24	8.86774	14.0921	2.29673	11.8569		0.497438	0.800709	0.00111703
	WNT5A	1.92104		34.6231	32.856	20.8124	24.8943	17.6593	21.242		4.9393	3.70779	0.00017484
	IGSF21	1.89714		45.2748	53.1443	24.78	65.0392	14.2401	73.6806		1.00391	0.756895	0.00243707
	FOXD2	1.89239		10.0198	8.28003	6.39865	10.0397	4.99895	11.428		1.54563	1.24117	0.000228548
	CPEB2	1.86989		6.53152	9.11075	5.77108	4.76196	3.22887	4.77553		0.736233	0.644246	0.000694032
	INSM1	1.85158		6.72981	6.53131	3.10251	4.90149	3.89424	3.43296		0.298073	0.844557	0.000213539
	POU3F2	1.83441		6.72796	7.76804	3.31901	3.69574	1.97173	2.59577		0.0126117	0.0146226	0.00313732
	TRNP1	1.83078		20.7061	26.7549	21.1227	39.402	6.95728	29.8304		1.55594	1.48269	0.00182338
	HSPA2	1.83073		107.295	142.325	30.3531	136.123	45.5805	103.64		2.76011	3.53709	0.00236279
	FAM43A	1.8218		15.4136	15.2992	9.1477	17.1883	15.0784	18.4996		5.05145	2.30924	7.4472e-05
	MNX1	1.81706		18.9449	11.2391	4.38352	10.4884	8.29035	10.8436		0.327161	0.931907	0.00145448
	PTPRM	1.81096		57.1805	60.2633	42.8613	67.4426	29.3243	58.6918		18.572	4.85008	0.00070779
	FGF9	1.80002		23.9713	15.6906	12.7238	14.1671	17.2678	12.8123		2.43453	3.36566	4.92887e-05
	EPHB1	1.79663		25.0018	24.0029	14.0809	15.1009	14.3378	16.3393		3.63397	3.07883	0.000158342
	LRRC4	1.78764		7.62876	14.5153	5.11553	10.7138	7.43038	12.4436		0.952074	1.3342	0.000643324
	KCNK9	1.78089		16.7164	19.364	12.628	23.5855	10.2595	23.4073		1.71252	3.44078	0.000159213
	TBC1D12	1.77833		16.9182	10.9739	16.2311	19.2121	5.84733	13.145		3.06828	1.16246	0.00130125
	LPHN3	1.77747		22.7255	33.6709	13.8906	21.0656	10.3266	17.2608		2.82456	1.39436	0.00178914
	DSEL	1.76692		4.39821	7.04645	2.61486	4.53411	5.55376	3.77828		0.567552	0.793819	0.000307552
	ARHGAP21	1.75679		30.296	44.2782	34.3069	26.6085	24.1521	38.8821		13.4764	3.54834	0.00043829
	ZCCHC2	1.75642		9.65562	10.0374	6.17567	7.6713	7.21708	8.41073		3.22875	1.18836	3.56414e-05
	NUDT10	1.75005		25.9088	26.0651	13.946	22.2644	9.30979	22.4404		3.42786	2.62642	0.000694755
	GRM8	1.74185		31.6433	22.6915	16.3519	30.3629	8.57128	22.9515		1.44347	3.17883	0.000779649
	PRKAG2	1.74112		20.2798	21.4857	20.6883	18.0453	11.1943	17.8508		6.89729	2.76909	9.07641e-05
	IRS2	1.73911		37.0484	14.0433	25.9111	24.9859	14.8211	23.838		5.19065	2.0512	0.00142676
	FAM189A1	1.73787		5.51158	12.6498	2.81408	6.32227	7.70544	9.57795		0.414224	0.626833	0.00186557
	UBASH3B	1.73244		6.06661	9.21134	7.78832	5.25068	6.75948	6.92062		1.97211	1.50202	1.08257e-05
	SNTB2	1.72724		12.7658	10.0553	10.5408	7.61651	11.5708	8.85697		3.89794	1.62165	2.58707e-05
	DOCK5	1.72718		5.59119	8.09796	5.23819	6.30156	7.01703	8.98852		2.44472	1.10484	8.46454e-05
	VWC2	1.72557		39.6866	36.51	8.07141	31.5981	12.4904	28.6386		0.640384	1.8321	0.00231055
	NTN1	1.72288		28.4078	49.4051	14.7131	37.0445	16.3216	57.3917		1.30963	1.53001	0.00290694
	FJX1	1.71964		29.9127	39.8137	17.7901	37.2246	12.4744	19.266		3.64622	1.84064	0.00212662
	NPAS2	1.71829		7.0632	10.2048	7.08802	10.4668	4.71454	8.47711		2.3642	1.10518	0.000391376
	ECEL1	1.70737		287.458	275.172	125.025	623.987	199.778	470.016		6.4044	5.37473	0.00383812
	PCP4	1.70665		1469.53	1119.42	961.275	1047.81	928.07	129.427		31.7892	90.5516	0.00184706
	BMP4	1.69866		28.2193	27.2604	27.3021	36.9833	27.2159	33.3033		11.0545	5.17159	9.65326e-07
	ATP1B3	1.69375		264.488	129.983	158.993	319.396	148.533	179.584		41.67	18.6571	0.00156534
	ELOVL4	1.6928		3.30712	4.21677	3.72528	4.84501	2.11594	3.94783		1.00072	0.662687	0.000126674
	DUSP4	1.68621		54.2939	36.3325	17.2584	32.5426	37.2623	33.9502		7.83228	4.43654	0.000877686
	SPHK1	1.67921		65.2018	27.8282	10.2894	86.2151	51.7507	69.0459		2.00919	1.46523	0.00374511
	PPAPDC1B	1.67901		50.5192	54.7466	42.6739	59.3445	22.2136	46.3132		18.0055	3.40134	0.00146272
	FOXO1	1.67533		24.2773	16.8223	12.0374	17.0293	26.7273	15.3858		5.1006	2.51763	0.000619074
	MAFA	1.67478		18.9492	10.2574	7.24532	28.9564	13.9092	25.5371		0.715779	1.42301	0.00236973
	NEFL	1.66474		113.493	67.2525	24.172	95.9873	42.0291	85.6165		4.64563	6.38328	0.00220061
	ALDH1A3	1.66466		56.5312	90.0471	29.3713	60.2677	28.8108	67.2927		5.1049	6.74792	0.00142024
	CDH23	1.66274		18.149	28.726	17.3811	44.8543	16.3837	46.0253		1.73631	2.34832	0.00239959
	PCDH7	1.65966		84.1188	49.6172	32.4776	89.6279	21.9425	58.2977		3.94599	4.24034	0.00256462
	ARHGAP20	1.65811		7.09861	6.14637	2.33199	6.2049	3.09848	8.2313		0.81637	0.52368	0.00190515
	FGF12	1.64993		21.5558	17.8497	18.4431	20.7351	10.5695	13.7176		4.95008	3.16017	0.000123871
	NFIB	1.64823		80.3286	30.4076	38.2126	59.9407	45.6266	38.1279		7.55487	6.6098	0.00105999
	C17orf67	1.64677		5.72477	1.45943	4.63316	6.0431	1.83162	3.27386		0.397583	0.130706	0.00382068
	TWIST1	1.64637		38.7407	24.1776	27.7063	18.1453	14.2241	15.6259		1.57706	3.84238	0.000803015
	CHST8	1.64245		54.5346	34.9637	19.5155	113.298	47.7234	100.604		0.251189	0.26369	0.00490426
	CACNB2	1.64159		4.57813	8.43164	6.94402	8.46692	3.41212	5.76823		1.64443	0.754996	0.00104433
	WBSCR17	1.63847		29.1188	30.5688	11.8182	27.5821	16.9498	26.1163		3.46236	4.80768	0.000246016
	ZFYVE28	1.63689		5.45703	4.30384	8.22722	12.6979	5.85644	16.3446		0.470795	0.35393	0.00379738
	WNT5B	1.63657		36.7006	24.0073	17.3563	45.0767	18.9721	47.2281		6.7098	1.97741	0.00279807
	CDH8	1.624		19.4697	38.9861	12.1542	16.117	9.16416	22.814		0.755597	1.11109	0.00347464
	MDGA2	1.62245		29.7429	12.4333	21.0471	13.2192	9.41796	10.8896		1.2084	1.39465	0.00257189
	CHD9	1.62045		92.5243	47.2886	137.212	55.7833	102.553	76.8219		19.0341	7.97032	0.00197363
	SEMA5B	1.61594		31.2901	31.2762	41.3668	72.389	32.1845	60.3126		4.61378	7.33132	0.000874776
	PDGFA	1.60875		120.077	64.0635	42.1107	87.8041	60.4351	64.7437		13.1042	10.1737	0.0011095
	SFMBT2	1.60504		3.06281	6.66395	3.74285	4.86563	3.26813	4.9315		1.08456	0.728889	0.000480736
	PLCG2	1.60447		17.6071	13.215	16.4295	14.311	6.053	14.4232		3.35738	2.37181	0.000376764
	DLL1	1.60193		48.2634	24.0921	13.2623	37.5853	37.4125	39.6721		6.58691	4.18801	0.00137092
	TRIM9	1.60134		8.87362	10.9785	4.55427	9.99778	3.31239	12.534		1.06812	0.897365	0.00205383
	BAZ1A	1.59614		144.094	46.0761	102.308	61.7764	97.5772	60.0939		17.3572	6.18237	0.00286359
	NPTXR	1.58222		24.2793	39.4701	12.5294	45.5375	8.37783	45.5754		1.27447	1.11936	0.0044861
	UBE2QL1	1.57655		12.4317	10.744	2.57643	8.82845	3.80557	7.20716		0.658621	0.541422	0.00340554
	BCL11B	1.5675		15.3909	6.59635	7.98836	8.21781	6.89351	6.27093		1.38482	1.14275	0.00152813
	ZNF404	1.5606		8.6223	5.10867	18.2297	15.3881	12.4888	12.6682		3.29209	0.947065	0.00275877
	PTCH1	1.55946		57.2638	51.6943	34.9499	30.9762	79.2924	15.9831		5.02429	3.24241	0.00350056
	PLK5	1.55817		5.34958	1.27876	0.823892	7.81965	5.30546	6.64986		0.0251284	0.0363088	0.00590788
	ELFN1	1.54353		20.687	16.4915	7.77408	43.8193	30.248	49.0449		1.49348	1.09738	0.00494056
	SLC1A4	1.53635		29.8797	18.5778	7.00168	22.0238	12.5429	21.9727		3.60369	1.78533	0.00270914
	NFIA	1.53597		112.041	44.4178	90.6679	58.1452	40.1564	38.337		8.30476	5.69343	0.00315008
	SATB2	1.53016		9.47292	21.2259	6.50957	9.53586	10.5844	10.4875		0.960635	1.67756	0.00173091
	NETO2	1.52883		43.7088	52.3345	21.3799	35.2009	23.3688	34.3246		10.3676	4.33471	0.00146938
	FOXP2	1.52665		20.126	13.8725	11.6263	6.81119	7.94889	7.7501		0.664134	1.93218	0.0013862
	KIF26A	1.5261		5.17484	5.38173	1.9705	8.16713	3.21375	9.51722		0.400065	0.523787	0.00328464
	NOG	1.52114		62.5667	14.8731	18.9463	37.489	21.6274	27.2581		1.10503	1.72517	0.00466171
	PLXND1	1.51758		90.2322	111.226	56.0139	113.333	66.6333	114.013		28.0003	16.6136	0.000364519
	KIF5C	1.5132		9.75114	18.4299	19.243	14.1535	23.3897	13.8976		4.81389	2.88007	0.000496507
	NPFF	1.5069		2.745	1.92041	4.9282	3.20763	3.37902	4.36439		1.13577	0.430677	0.00137775
	MT-ND6	1.50169		2225.37	1757.79	1592.13	549.093	3377.68	1878.64		289.432	150.608	0.00379522
	SMOX	1.49824		24.9307	16.1479	13.5239	28.433	11.2798	17.4603		5.01567	2.40169	0.00167555
	FAM43B	1.49577		8.07869	5.49534	2.915	12.4034	2.11585	9.72182		0.363657	0.287602	0.00552252
	FOXF1	1.49439		75.4277	46.237	30.3797	26.6132	19.2527	32.4771		1.93928	4.21077	0.00323384
	GAD1	1.48968		33.3823	52.378	19.2165	28.7778	62.6346	28.5852		3.54083	6.30156	0.00155217
	FRYL	1.48204		27.917	14.8708	28.7137	21.5854	26.1146	17.1322		9.42025	3.16901	0.000724952
	NLGN1	1.48169		14.4614	15.9662	10.7247	8.11935	6.04505	8.60168		1.48424	2.32546	0.00054506
	KCTD12	1.4783		93.5659	128.652	80.2688	110.649	37.0565	146.218		19.935	15.1266	0.00154214
	NAAA	1.47637		36.2893	15.2861	19.0989	44.3824	8.30808	36.6773		2.78149	1.82706	0.00469683
	LMO2	1.47256		44.9938	53.0053	20.2047	42.9967	27.9617	42.2519		10.1625	7.18588	0.000589611
	ZIC2	1.4647		44.2283	19.2144	19.0282	19.565	14.4568	21.4749		1.94888	3.71167	0.00195707
	IRX3	1.46338		73.8356	28.2314	53.1803	30.1082	45.3345	24.6964		6.6511	5.68341	0.00240824
	DDHD1	1.45959		5.92585	11.9915	7.56885	10.7226	7.16767	10.0746		3.817	1.12708	0.00110006
	SALL3	1.45355		24.0147	12.056	11.1378	19.7291	11.7372	11.3899		1.68052	3.67737	0.000431748
	HPS1	1.44654		15.4735	13.0896	7.56223	17.6481	11.7935	16.4886		4.29937	2.78924	0.000286102
	PCSK5	1.44358		17.9423	14.3458	13.5109	10.5597	11.6306	11.0345		6.09089	2.14685	0.000257435
	PPP3CA	1.43981		96.5787	44.3969	66.8158	45.5714	43.5683	41.8483		17.0572	5.64097	0.00308081
	HRK	1.43861		2.56024	14.3076	7.41573	8.87643	3.89165	10.34		0.762179	0.652992	0.00474815
	EFHD1	1.43758		112.797	80.7393	69.8818	126.22	10.6509	101.896		12.2226	8.43553	0.00387487
	SDK1	1.43424		4.36353	6.20978	3.69608	4.22711	2.53894	3.80191		1.24271	0.818415	0.000441087
	ASCL2	1.43292		18.9212	4.53164	2.20386	28.9538	14.926	20.2128		0.202702	0.192273	0.00796278
	ATP11C	1.43017		29.3636	20.9818	11.1122	21.8781	13.3497	21.5389		6.83781	2.40491	0.00203372
	MAPT	1.42827		96.039	55.0854	15.1329	59.8933	38.1213	23.293		2.79346	2.317	0.00643724
	LARP1B	1.42429		25.5638	12.8991	16.2119	17.5125	16.7153	16.304		7.81869	2.58138	0.0006613
	SOCS2	1.4234		135.619	74.8804	51.2608	75.877	30.4105	62.4406		12.3145	6.19761	0.00454146
	SYT6	1.42321		3.43857	17.0618	10.8379	11.2053	3.02324	14.6629		0.539761	0.921011	0.00480035
	HMX1	1.41809		7.54998	3.00329	2.59794	20.0641	10.371	13.4103		0.02008	0.0318254	0.00873314
	ABCA8	1.41809		3.45292	18.6245	11.6183	9.38107	3.09084	10.8227		0.585469	0.503279	0.00642523
	TMEM200B	1.41757		19.8231	17.8238	17.3548	31.9805	0.190196	30.0746		1.75737	1.1614	0.00608237
	ARHGAP26	1.41559		7.11424	8.50448	14.3752	9.98207	16.9713	7.51585		2.92844	1.49213	0.00208283
	ABHD3	1.40817		55.4491	26.656	32.7297	50.2227	16.9989	38.9635		9.4236	5.01602	0.00235918
	TFAP2C	1.4068		8.63048	7.54107	4.28497	5.743	0.342319	3.62465		0.293119	0.389578	0.00562169
	SHISA9	1.40509		20.8907	27.7613	12.6233	16.7706	6.71032	18.3511		2.66322	3.15638	0.00158715
	MAST4	1.39875		6.64101	5.6806	10.0095	12.3371	6.82935	7.57708		3.10066	1.12344	0.00156274
	NPTX2	1.39647		59.7572	83.3248	38.5334	87.529	25.4754	79.0125		9.81999	11.9277	0.00145685
	SS18L1	1.39609		17.5318	12.9841	8.68571	18.1191	12.6138	14.4598		6.7772	1.73292	0.001262
	SLC27A3	1.39216		75.4279	46.1606	41.7241	72.0608	21.6152	44.66		11.8513	7.35013	0.0023236
	TBX19	1.38968		5.24698	1.91736	4.06119	2.0828	4.14348	3.21931		1.12649	0.375846	0.00316573
	AIFM2	1.38367		6.17816	5.84504	2.12334	6.40888	7.60807	6.46052		2.18959	0.70481	0.00227794
	COL21A1	1.38297		38.4584	41.9598	24.7963	10.0293	40.9828	30.1648		6.32822	5.60412	0.0015933
	ST3GAL1	1.38283		11.8806	20.4484	12.4056	14.0235	11.8864	13.9652		5.65316	2.85308	0.000214759
	DNER	1.38083		13.9968	53.9419	21.6124	37.8975	9.89006	52.5131		2.16219	2.07701	0.006597
	MKX	1.37272		39.3944	29.1822	18.7746	0.658255	11.3641	25.9289		0.746024	0.950532	0.00777808
	FGFR3	1.37136		31.9194	19.4423	17.8806	26.7739	32.0412	31.629		5.29236	9.05987	3.62309e-05
	PCDH19	1.3686		70.7274	15.1123	41.3907	33.231	12.6747	19.7619		0.920692	0.919316	0.00869462
	GLI1	1.36701		18.8166	33.8176	9.73678	15.7356	18.3387	10.5403		1.70631	3.07936	0.00263176
	DHFRL1	1.36567		7.09026	5.32464	7.73326	7.25805	3.15834	5.19143		2.48918	0.811795	0.00159885
	SLITRK5	1.36395		5.60618	10.634	3.02201	8.26571	2.66834	7.98364		0.39739	1.21573	0.00232674
	NRCAM	1.36212		64.696	84.1419	28.1337	44.3631	28.639	42.9574		6.36871	9.30778	0.00196365
	DOCK3	1.35955		4.21538	13.5312	7.01755	5.27877	6.17931	8.20908		1.30123	1.18749	0.00262798
	SFMBT1	1.35176		12.1769	12.6009	5.76758	5.77824	6.85515	6.3852		2.73017	0.86503	0.00390593
	LRRC10B	1.34552		17.5241	7.87777	1.38746	21.4928	10.5043	13.3245		1.07581	1.00195	0.00646658
	CISD1	1.33749		82.7472	37.5866	57.3421	73.107	33.8353	43.6607		17.2363	8.10781	0.00232036
	HOXB6	1.33512		48.574	41.0999	56.4916	50.8177	73.0569	57.7072		19.3123	15.5238	4.2281e-05
	KIFC2	1.33399		38.8054	15.1788	12.1561	48.247	36.103	50.8551		5.49871	4.63367	0.003905
	PMP22	1.32471		157.23	212.319	84.4158	124.984	48.3874	130.613		18.8759	24.1889	0.00225194
	CRYBG3	1.32455		9.59254	14.6773	19.6547	17.7966	4.22836	19.1931		2.87223	2.40478	0.00259192
	GRID2	1.3231		3.65721	4.88766	2.77428	2.5359	3.34582	5.82053		0.769848	1.04261	0.000382862
	CLOCK	1.31937		12.0042	9.67889	10.9633	11.5081	9.12088	7.34215		4.32112	2.36167	2.99699e-05
	NGFR	1.31845		76.262	46.5798	34.4789	100.531	39.6883	103.757		9.85446	12.3295	0.00257134
	HS3ST3B1	1.3182		8.6582	9.81349	5.36349	9.95759	3.96139	6.451		1.88729	1.67481	0.000756787
	KCNC4	1.31791		8.26283	9.14599	4.1055	5.86383	2.87439	1.60248		0.859542	0.380627	0.00736314
	FSTL4	1.31382		5.05995	20.287	9.11764	24.9529	5.13523	11.3743		0.758853	0.833872	0.00817401
	SLC30A3	1.31333		21.5291	11.5904	3.43825	22.3394	13.6951	21.1148		2.48106	2.5381	0.0033268
	PLXNA4	1.31274		3.3525	7.23659	2.43085	2.97789	3.63351	5.08237		0.967526	0.633021	0.00309886
	CBLN2	1.31179		89.544	65.4889	9.67841	32.5354	26.1625	21.8291		0.371086	0.555424	0.0110716
	NR4A2	1.31136		12.0957	3.59507	4.63698	7.27809	4.1527	4.39796		0.986609	0.605411	0.00602917
	C17orf96	1.31084		15.4625	9.23702	2.47862	15.0955	8.83887	9.14098		2.06009	1.29285	0.00442446
	CACNA2D3	1.30918		13.7435	34.1581	13.0497	18.5948	15.6893	23.9449		3.1578	4.71163	0.00118248
	PDE10A	1.30792		13.2891	17.2997	8.45441	10.5746	7.29263	13.5008		4.20828	2.05778	0.00135223
	GABRE	1.29898		6.10799	6.93607	15.9955	10.817	5.92348	11.0763		1.74689	2.01883	0.00169399
	CHD8	1.297		36.6537	24.9915	33.5093	49.541	37.8163	39.2192		19.7889	5.24335	0.000905453
	MMP17	1.2919		24.4524	21.7679	16.6156	63.3513	8.52258	44.9897		1.57763	1.58551	0.00947409
	TLE2	1.2909		23.6075	24.1066	10.9147	27.8147	34.4596	26.915		8.19951	4.96866	0.00100025
	NUDT11	1.29036		48.075	40.1107	18.3359	29.6319	17.4259	27.4276		7.14258	5.76368	0.00204829
	CHST7	1.28947		10.4388	5.78139	4.51126	17.7638	5.21175	17.412		1.18761	0.878762	0.00753172
	GALNT13	1.28708		8.3188	14.8144	16.4428	26.5527	2.22767	18.996		1.93036	1.34818	0.00718071
	RTN4RL1	1.28176		4.54544	17.14	0.833573	11.6406	6.70707	19.1924		0.344255	0.291195	0.0111406
	LRP11	1.28114		44.1095	46.939	22.7384	39.3546	20.8031	33.578		13.0776	5.85879	0.00164914
	TCFL5	1.27661		10.2417	8.73952	6.96066	12.1732	7.39174	8.9309		5.10639	1.18892	0.00116443
	GBX2	1.27202		29.2753	12.9012	8.96061	13.8004	0.843442	19.9922		1.06849	0.719068	0.0101581
	CBR3	1.27146		33.0839	8.33892	17.481	56.9781	7.62742	28.8394		0.779022	0.715244	0.0115427
	SLC12A2	1.26745		43.4159	39.3602	21.057	35.4012	31.5535	73.9986		10.8391	5.6619	0.00428589
	RGS20	1.26476		8.33474	29.5366	21.5798	46.9746	0.258066	26.0135		0.640858	0.510534	0.0120712
	MKNK1	1.26201		11.7332	14.7031	13.8251	15.9578	15.8084	14.7903		7.98298	2.24604	3.32019e-06
	HOXB7	1.26102		131.278	52.9608	39.4769	60.6727	110.186	48.9238		11.4073	12.0707	0.00426596
	TTC3	1.25965		318.97	182.354	261.093	104.341	354.65	107.419		64.5848	17.7111	0.00762607
	STK32C	1.25507		19.6591	13.7003	5.33749	26.2385	18.8301	21.2322		5.01136	2.75179	0.00344257
	SREBF1	1.25403		32.2893	51.3064	24.0144	61.0975	21.7211	34.1292		11.3131	5.22358	0.00415717
	ADCY1	1.25152		3.49906	7.91042	2.95213	8.24064	8.12357	8.7273		1.91595	1.10876	0.00295166
	APCDD1	1.25119		29.745	58.9217	45.7427	60.0059	25.7938	97.2216		8.77006	9.30043	0.00383791
	ZNF208	1.25036		14.0736	15.7098	12.7179	15.7194	6.44178	19.9449		1.99532	5.21127	0.000152055
	SNCB	1.24932		10.4815	15.688	16.6531	25.7203	2.15023	46.1904		0.224961	0.207259	0.0133963
	EFCC1	1.24913		6.10732	3.09314	3.93281	7.15625	0.648144	6.02724		0.701105	0.623715	0.00563449
	ZMAT1	1.24732		18.0778	13.3516	22.4956	22.1216	17.199	9.95331		5.93214	4.12717	0.000511476
	SRPK2	1.24548		76.401	36.301	62.3512	54.7678	44.4736	45.7885		24.4296	8.78885	0.0013969
	FAM46A	1.2432		13.1567	15.1692	11.9199	19.0706	6.76223	15.9093		2.72209	4.61931	0.000193221
	EFNA5	1.24285		23.5296	66.9657	30.3837	25.5714	12.1429	32.2392		4.78375	3.1276	0.00796708
	SLC8A3	1.24279		9.23315	19.6035	11.1547	12.1812	1.66	15.3514		1.04012	2.39061	0.00342086
	CHDH	1.24159		11.5922	6.14707	2.70336	4.6314	6.50056	3.99677		1.15227	0.739883	0.00622155
	ZSWIM6	1.23678		20.2619	15.814	10.2419	10.6251	10.606	12.3994		5.75743	2.13455	0.00197659
	BCORL1	1.23513		9.05537	14.2441	7.27362	11.8247	5.28935	11.5021		4.12753	1.35868	0.00327317
	INA	1.23407		64.3416	37.8667	21.9348	64.1919	29.2536	57.5753		5.20027	14.3635	0.000730621
	MYPOP	1.23274		3.23625	1.86687	3.18938	6.10701	3.31303	6.05407		1.31408	0.420297	0.00628256
	HPCAL1	1.23201		31.0578	26.9662	20.2657	51.3147	18.9998	43.9543		9.39992	5.39018	0.00330762
	DPP6	1.23172		55.7916	79.494	16.8111	39.0257	44.29	34.9201		9.32865	7.84587	0.00391482
	GDF6	1.23045		4.86056	6.92214	7.30553	2.53288	0.225252	2.26677		0.239614	0.256861	0.0108131
	TLL2	1.23033		6.28794	5.2668	3.85371	12.3954	1.24343	5.39137		0.553238	0.508347	0.00922745
	ALCAM	1.22775		64.1834	57.556	42.3522	48.075	5.9869	16.7566		6.49263	3.55037	0.00876843
	PCDH11Y	1.22413		14.3331	6.5775	3.84171	4.05548	18.5453	1.94007		0.0138664	0.0272143	0.0148653
	FAM155B	1.22398		5.85029	9.77717	3.15935	8.8583	1.48221	7.5161		0.775509	1.09511	0.0045979
	AJAP1	1.22228		12.8044	15.3164	7.27155	15.0045	4.63886	15.5783		1.59457	3.64007	0.000761921
	DHX58	1.21877		4.38308	5.90119	4.96496	5.8243	7.63223	7.24229		2.75727	1.39393	0.000224813
	SHH	1.21562		9.89384	5.3873	1.8021	5.92417	2.80771	0.694155		0.11033	0.18234	0.0128255
	STOX2	1.2147		10.3297	7.31262	8.28332	9.28348	4.78674	7.86673		3.54802	1.75059	0.000440136
	TCF24	1.2133		23.8652	16.2264	6.82149	13.4108	5.02593	9.50993		1.61128	2.01362	0.00565423
	HHIP	1.21178		33.7005	20.885	13.014	39.3331	6.49224	0.538106		0.223091	0.217956	0.0148662
	CTNND2	1.21175		9.22343	17.0374	3.58783	6.72219	5.87628	6.82871		0.808039	1.42278	0.0054112
	MERTK	1.20616		7.55372	17.6803	9.74206	13.3629	4.22505	13.1561		3.53513	1.37109	0.00586126
	FAM101B	1.20455		40.1988	56.6442	22.1564	30.9173	60.6335	35.3577		12.4524	8.7241	0.00186167
	ISM1	1.19958		49.1028	68.2992	73.0873	113.902	11.767	195.789		4.4989	3.84671	0.0131575
	ARID5A	1.19646		14.0223	17.0557	4.22518	25.4335	11.5693	19.7819		3.91253	2.29075	0.00546507
	RSPO2	1.19349		4.47593	21.0803	3.82384	6.12326	4.33365	7.83694		0.025889	0.0338681	0.0161572
	PURA	1.19324		20.5189	8.9983	16.8724	19.9584	15.4096	13.0081		7.27925	2.77899	0.00156357
	IRX5	1.19059		23.1631	8.22226	6.05508	9.72984	9.78735	9.22364		1.36826	2.01049	0.00529789
	PCDH17	1.18983		52.6903	28.047	19.5432	12.2044	28.7424	36.5676		6.63026	5.27106	0.00448656
	CCNO	1.18684		20.2774	8.07021	4.01991	9.5279	21.9041	6.79651		1.02744	1.5836	0.00815176
	ABTB2	1.18584		7.51609	13.4556	3.10244	8.80525	4.94678	9.57476		2.5386	0.877833	0.00739582
	CTIF	1.18428		19.4727	15.7087	10.8699	31.0895	54.5536	33.7724		5.39843	2.82767	0.00925307
	POSTN	1.18422		1180.55	599.049	991.602	649.555	110.742	643.888		106.208	129.455	0.00499864
	FAM196A	1.18032		5.28925	6.64107	1.86982	2.85314	1.74114	3.07786		0.496479	0.642697	0.00555194
	ZDHHC14	1.1799		9.52663	9.9587	5.6321	10.1007	9.8764	10.6034		3.70027	2.87492	0.000109426
	ZNF317	1.17942		22.8652	12.681	17.0619	18.0237	10.1841	12.555		8.15822	1.43964	0.00519684
	DUSP5	1.1771		14.2432	7.20346	7.96172	17.4696	7.13346	9.66336		3.55544	1.70915	0.00430018
	FAM89B	1.17632		81.2599	28.3126	14.5955	85.6893	40.4576	67.5755		12.2504	5.22766	0.00949175
	SPOCK1	1.1757		39.5085	51	16.6785	32.2388	13.9121	34.7109		7.20168	6.50293	0.00337899
	RORA	1.17214		7.28821	6.53816	7.49235	5.99266	6.50902	11.2132		3.20301	1.77274	0.000542329
	WLS	1.17029		72.8253	79.8199	46.0161	107.349	39.5508	112.441		26.4242	12.44	0.00420101
	SMARCA2	1.16489		139.671	85.9676	78.3901	78.5656	37.11	76.2986		29.0686	13.1136	0.00450505
	BASP1	1.16487		211.508	86.3428	77.1937	109.356	109.903	80.0658		28.6272	21.3117	0.00414118
	ST8SIA6	1.1627		7.77187	22.9722	4.86691	5.80891	3.61156	8.42907		0.175929	0.394238	0.0149304
	MSX1	1.15801		16.9587	7.94201	21.3381	7.40497	4.5431	3.69309		1.13238	0.760071	0.012799
	SPATS2L	1.15749		105.024	77.2025	97.9604	106.249	81.8546	96.8208		32.1842	34.728	5.59139e-05
	AR	1.15548		5.31576	12.0593	10.3683	11.2015	0.547077	8.05587		0.909729	1.71078	0.00477691
	HOXC6	1.15422		73.1569	45.925	55.0622	41.4489	72.9324	52.7087		23.204	15.7424	0.00028665
	TMEM132B	1.15399		9.35009	25.5562	9.53556	12.1199	8.11879	13.649		1.38188	3.66583	0.00246086
	TMEM256	1.15375		121.306	75.8697	82.2686	156.874	44.6431	103.961		34.6037	15.4461	0.00475372
	ADAMTS9	1.15122		44.5044	22.8801	35.6008	56.1705	22.4356	45.6965		11.3268	9.5888	0.00142111
	C19orf40	1.14601		8.10098	5.19964	3.25715	5.99346	3.67224	3.58379		2.08941	0.643953	0.00587957
	DLX3	1.14485		6.20912	4.42735	2.23131	5.38391	0.119701	4.43358		0.562612	0.587382	0.00789071
	CSMD2	1.13966		1.62541	8.69693	3.19424	3.20195	1.99483	4.63444		0.349678	0.525429	0.00980181
	KLF13	1.13869		60.0106	20.0165	34.2749	43.0314	19.6317	33.9052		12.9389	4.32036	0.00745825
	ONECUT2	1.13808		22.2089	5.66664	9.42625	8.89602	11.5213	6.91578		1.05017	2.5824	0.00439367
	ANKRD26	1.13716		34.3378	9.64097	33.0142	18.4261	22.5054	12.0734		6.98427	2.54602	0.0085708
	PRRG1	1.13096		3.02593	5.28892	2.80402	3.34138	1.97039	3.39363		1.23827	0.726097	0.00191717
	HIGD2A	1.1277		176.053	88.7493	82.3929	158.196	81.8056	169.85		52.1257	19.3886	0.00482124
	BCL6	1.12643		29.7849	31.0496	36.4405	20.2783	71.5966	22.6589		7.86873	5.63106	0.00736429
	EGFR	1.12597		11.3998	19.5121	7.95807	15.164	5.57955	11.1019		3.06431	2.74795	0.0029867
	GLI2	1.12471		4.43479	9.39667	5.19059	5.52849	9.25119	9.03035		2.39311	1.90253	0.00107442
	TMEM181	1.12461		17.4337	17.5029	9.8477	18.0374	8.20409	16.8019		7.16272	2.25141	0.00346108
	VPS33B	1.1242		20.178	11.2172	15.7092	19.4988	15.6688	13.6294		8.51153	3.22941	0.000694746
	FAM105A	1.12281		7.65421	9.81555	4.22943	4.18506	4.61858	7.78373		2.34995	1.22624	0.00340367
	SGPP1	1.12199		13.3819	11.8354	6.98062	11.7267	4.03764	8.43321		3.93411	1.32853	0.00577083
	SP9	1.11978		14.8114	5.97566	11.0405	1.38078	5.0863	0.29184		0.046663	0.103467	0.019139
	CYTH1	1.11874		13.2799	12.4316	15.1415	18.9712	11.447	17.6276		8.85555	2.33918	0.00127995
	EBF3	1.11645		21.7472	57.8874	16.6316	14.2429	22.6379	54.5732		4.09942	4.75096	0.00930028
	TCF7L1	1.116		45.0746	24.0622	20.9366	30.9531	32.4885	33.6811		15.2013	5.88927	0.00178759
	GPM6B	1.1158		39.3138	35.1173	26.5501	24.2612	10.926	19.1547		9.23176	4.55664	0.00469242
	GMPR	1.11138		74.4028	43.8774	26.3247	42.3447	20.511	10.7862		5.79027	4.95582	0.0102068
	PHF21B	1.11052		11.3377	6.95585	8.62971	10.5632	14.6821	13.8541		3.46205	3.82531	0.000299637
	TRHDE	1.11024		1.78603	5.42235	4.1293	8.02865	0.697987	5.56		0.457214	0.749008	0.00840479
	PNMA2	1.10934		17.8613	39.3611	12.6884	20.4299	2.21051	25.4906		2.93138	2.60975	0.0106425
	CLDN1	1.10787		63.3673	30.8384	3.3973	20.6604	54.6823	8.12623		1.35828	1.5337	0.0171953
	C5orf38	1.10757		5.56016	4.22062	0.497596	30.615	19.2328	19.1707		0.134124	0.186691	0.0199973
	SLC2A13	1.10648		4.4423	7.43615	4.49854	6.3943	2.30402	6.76974		1.78455	1.27217	0.00211166
	EFNA3	1.10567		38.6825	27.5741	15.4426	30.4901	6.28636	27.9647		7.4387	3.75157	0.00733791
	GABRB1	1.10463		0.302378	17.4816	52.1286	33.8253	0.064339	40.7183		0.067433	0.0915334	0.0209568
	NPAS3	1.10383		14.2805	13.5783	11.1277	10.4111	5.49212	8.44931		3.03734	3.5428	0.00051414
	REEP6	1.10205		11.396	2.41081	1.12913	10.6888	2.89204	9.67917		0.512308	0.619063	0.0140123
	ZIC5	1.10203		19.1362	9.52737	5.88075	4.06456	4.92399	6.12491		0.69089	1.24669	0.0104816
	FZD1	1.1007		25.8408	26.2327	10.9126	16.0074	13.3374	25.9698		7.66944	3.85957	0.00340011
	CALN1	1.09826		8.17798	11.8154	2.33089	1.83353	3.67355	4.35896		0.552349	0.507313	0.0142286
	DNAH9	1.09816		9.99825	5.09984	2.1723	5.07563	5.36338	2.9258		1.3079	0.724951	0.00918136
	HOXA2	1.09771		9.99586	11.0933	7.40435	6.44974	9.22057	5.52424		3.47958	2.20851	0.000645166
	FOXL1	1.09756		8.76767	4.56084	4.28536	9.06856	5.23543	1.27539		1.21378	0.978869	0.00736474
	RNASEK	1.09744		192.442	136.91	90.3847	210.593	73.2591	137.839		60.2303	18.7497	0.00699775
	NEMF	1.09685		146.689	40.1631	162.629	66.5497	143.682	78.587		36.352	13.0071	0.00951515
	PLXNC1	1.09319		28.6946	61.7845	9.97549	16.7183	19.6372	18.1981		2.64476	2.60176	0.014056
	C17orf58	1.09188		43.0063	36.736	30.2954	29.4994	9.01364	18.1195		9.88553	4.00308	0.00772635
	MAP3K5	1.09172		6.47702	7.19413	3.10735	3.35881	1.78618	4.08988		1.21917	0.767501	0.00663966
	NR3C1	1.08945		22.2502	18.5753	18.2357	13.8666	21.2689	13.1145		6.30779	6.8849	0.000215829
	KCTD8	1.08889		0.0273631	5.20692	6.18127	6.56368	0.0157112	8.0092		0.173133	0.361525	0.0159507
	PLEKHA3	1.08886		12.8295	10.5892	8.89458	10.3994	16.0651	6.70629		5.91628	1.35394	0.00562864
	NIN	1.08815		16.2472	16.6656	14.4903	11.7318	9.18209	14.0145		8.19846	2.23738	0.00147858
	ZDHHC22	1.08543		8.84956	11.7925	2.89116	10.8964	0.683797	3.9521		0.662097	0.779725	0.0131187
	SRGAP1	1.08511		26.185	2.66966	18.4258	4.87527	34.2913	17.068		3.11967	0.880407	0.0178669
	IL17RB	1.08328		35.5282	22.7904	9.30217	15.3066	12.9655	13.7107		3.86506	3.74081	0.00631746
	LPAR4	1.08297		8.69824	15.7263	54.8036	85.1543	9.22024	102.472		0.586915	0.810713	0.0212626
	NANOS1	1.0826		46.6828	32.5554	16.9727	34.6547	13.0868	25.6155		5.563	8.61032	0.00211627
	PCDH8	1.0819		37.6779	4.28859	6.73114	8.76975	16.7804	8.9039		0.184894	0.239205	0.0213587
	GRB10	1.08184		11.4634	24.4424	9.22607	14.3057	10.6756	18.2959		6.07903	2.26292	0.00629126
	FAM110B	1.08121		55.9027	32.3953	9.33789	25.7067	19.2308	43.5543		8.60509	3.90699	0.0108565
	USP13	1.07697		15.1032	10.1654	10.9293	9.57482	9.28063	9.66527		5.28604	2.91491	0.000358154
	ST6GALNAC5	1.07328		8.90045	18.4016	7.21159	10.2859	1.93196	10.1444		1.97749	1.63912	0.00875338
	NKX3-2	1.07281		58.8674	28.2643	2.58892	8.50234	34.9138	9.68086		0.525832	0.453793	0.0218039
	KCNQ2	1.0711		37.273	23.7871	6.84783	50.1026	11.6131	26.6444		2.00196	6.40244	0.00645687
	RYR2	1.07075		2.96695	5.90526	5.74242	4.87912	2.00686	8.65014		0.913372	1.48223	0.00287125
	CD99	1.07067		256.24	201.127	166.598	326.329	83.9769	206.486		65.0851	50.5432	0.00298659
	PTPRU	1.07067		19.4769	28.8027	6.99828	36.907	9.98819	58.8418		4.25068	1.80093	0.0174992
	HS6ST2	1.07035		21.0123	27.2294	4.65119	13.4627	7.92336	14.9		2.98922	2.78518	0.00803725
	PAX6	1.0677		85.8543	73.3914	18.4716	2.80133	55.563	10.0721		0.995151	2.28902	0.0193042
	ZBTB7A	1.06741		5.14235	3.04994	4.93667	6.07974	4.93493	4.54684		2.74797	0.913714	0.00105923
	SESN2	1.06589		11.4601	5.85875	4.52938	9.99465	2.47521	6.83265		1.97118	1.21922	0.00746639
	TAS2R14	1.06394		1.99309	3.24853	4.12206	4.94522	1.27388	3.14608		1.03551	0.616664	0.00540714
	RASD1	1.0637		6.672	4.9632	2.36378	11.4125	3.59995	8.06281		1.465	1.14946	0.00783862
	FAM20A	1.06361		10.6996	9.45443	16.3475	31.8182	9.32794	34.7739		3.48816	2.7324	0.0114183
	KLF9	1.06		20.4919	14.0098	12.1512	18.1562	8.44104	15.0091		6.04365	3.89236	0.00115367
	C16orf74	1.05405		3.18777	4.46379	4.29526	7.05543	0.300062	5.92578		1.03565	0.663701	0.0101245
	FNBP1	1.05287		21.1275	19.1964	24.8916	33.1486	24.3886	21.6215		13.2538	5.33422	0.000728413
	KAL1	1.05188		18.4994	41.3807	14.9714	15.9124	12.32	13.438		3.13933	4.51076	0.00668437
	POMGNT1	1.05112		28.1588	25.7604	28.0608	46.8796	42.4373	29.8001		18.8274	5.13595	0.00372873
	NMRAL1	1.04845		25.2012	15.8319	11.4963	35.9025	18.472	22.092		4.33034	7.85674	0.00118558
	ROR1	1.04833		11.6615	12.4453	15.7403	9.92146	6.69191	9.38974		4.62041	2.98563	0.00102406
	GRIK3	1.04563		10.3064	35.1906	5.80956	9.56308	4.49069	18.4345		0.692013	1.20949	0.0182528
	ABCB6	1.04485		20.8546	15.1947	12.9774	23.3713	9.58601	17.9582		7.28198	3.87223	0.00206772
	ST6GAL2	1.04371		21.4168	11.2663	16.3163	21.7287	4.96009	11.868		4.44015	3.21987	0.0052022
	TMEM132C	1.04363		4.52179	25.995	22.6019	30.9805	2.21207	29.5626		2.09045	3.79068	0.0100214
	IL17RA	1.04184		3.73895	1.98033	2.04945	3.31374	2.33115	4.48705		1.29746	0.594092	0.00390642
	SNED1	1.03961		3.08978	11.8432	8.77563	15.0436	2.74116	20.7572		1.75433	1.28302	0.0146328
	FGF11	1.03795		22.0681	21.6048	9.10172	15.2093	5.461	14.5823		3.92189	3.73915	0.0041891
	NRG3	1.03676		4.97026	16.1179	6.34678	7.59436	3.88172	9.50368		1.8922	1.54949	0.00865109
	EPHA7	1.03603		16.857	30.4824	10.5472	13.6665	6.28972	19.0046		3.51898	3.83046	0.00607983
	FEZ1	1.03354		63.5003	33.6048	22.748	62.6061	8.31378	35.9154		8.78058	6.18269	0.0109314
	FAM20C	1.03319		35.4201	26.2935	17.028	85.4477	22.3749	56.8879		9.0412	4.45995	0.0155157
	TPBG	1.03297		38.2255	44.57	20.7209	33.305	17.3029	37.1117		6.8522	13.5661	0.000550295
	NTNG2	1.03199		0.622762	24.0772	16.9762	47.0829	1.46135	53.5296		0.355759	0.471737	0.0246818
	PCDH10	1.03183		2.29129	11.3951	3.00118	6.55952	0.0411558	8.24658		0.484754	0.395389	0.01978
	AMPH	1.02968		29.674	38.0213	11.9866	19.1695	24.9546	28.8777		9.78164	6.17437	0.00290438
	NPY1R	1.02892		24.6635	9.69444	6.24844	24.873	3.89467	18.6527		1.73649	3.28001	0.00887173
	GSE1	1.02644		25.6899	32.9507	24.4245	24.3004	24.9693	27.2111		16.0044	4.99562	5.89552e-05
	TMEM163	1.02318		0.51133	21.0729	14.8431	14.0999	0.530637	8.18797		0.858994	0.495224	0.0225456
	HOXC13	1.02121		19.2972	14.4192	5.13155	9.63842	6.00153	8.0334		1.72826	3.05993	0.00458254
	EPHA4	1.02036		21.6877	15.7716	11.9816	13.158	9.16108	14.3255		6.24638	3.70117	0.00163571
	SIRPA	1.01943		13.6557	25.0369	12.5829	21.0319	8.94337	20.0508		7.09177	3.51126	0.00439308
	PIGB	1.01899		6.40957	6.74551	13.3616	13.1565	4.51908	7.23593		3.50639	1.22409	0.0100281
	VAMP2	1.01807		48.8677	39.0545	28.2198	39.361	30.5074	39.4021		22.7587	7.03338	0.00124913
	CPS1	1.01786		1.18523	11.5121	4.88772	8.35286	7.58493	12.9994		1.6882	1.63731	0.00852044
	ITPKA	1.01774		19.4334	11.4604	5.78171	55.9119	1.97246	34.3732		0.416479	0.292634	0.0263067
	ADAMTS17	1.01671		5.44626	19.9029	3.84446	7.69932	4.52712	11.7058		1.3506	1.26525	0.0147028
	HGSNAT	1.01247		16.6219	36.8594	15.5218	21.6589	15.7112	31.0169		10.0168	3.69157	0.00790224
	RGS6	1.01205		3.18246	8.56307	0.622653	3.42575	4.28043	3.58303		0.552323	0.763338	0.0113747
	F8A3	1.01034		4.67246	4.89252	2.19768	4.10571	1.28073	3.07018		1.46557	0.443644	0.010999
	SYNM	1.00949		23.8676	15.8654	11.5871	41.0773	11.7337	32.7967		3.29102	7.25189	0.00425515
	LMO1	1.00877		7.27047	6.27776	2.45782	4.06833	1.7374	0.9359		0.480087	0.732355	0.0118014
	AAK1	1.0085		7.20358	2.21904	17.3562	18.6262	31.5884	8.6986		2.81357	0.839662	0.0222162
	FOXP1	1.00715		35.5086	24.1054	22.7552	23.1783	30.2345	20.0375		14.0177	6.106	0.00105001
	FAAH	1.00713		20.1435	19.5785	16.6556	17.7132	5.8356	3.17075		4.73319	1.65589	0.0144329
	DYNC2H1	1.00711		23.3596	9.61829	22.6355	24.533	12.7578	17.5473		8.82843	3.35089	0.00518332
	SOX6	1.00626		3.96952	4.58099	5.50711	5.05344	4.88635	4.84979		2.20526	1.62485	0.000145301
	B4GALNT1	1.00613		3.08787	6.33619	4.44029	13.5428	0.598009	5.76319		0.718001	0.490877	0.0203269
	LONRF3	1.00599		2.08851	5.82364	2.53839	5.87097	0.469512	5.41737		0.725544	0.653589	0.0120568
	PPP1R3E	1.00494		11.5398	10.5938	10.0279	7.9282	9.4976	4.82055		5.14352	1.50168	0.00399872
	ANKS1B	1.00229		12.1368	14.7427	18.7034	6.26623	2.54991	8.07373		2.76258	1.71692	0.0119735
	ITPK1	1.00036		24.3616	27.4584	8.72446	33.7438	14.4114	28.2273		9.30166	4.11408	0.00756432
	CITED4	0.999803		6.42009	3.52999	0.449206	11.0255	7.11701	14.326		1.33258	0.812135	0.017835
	SPON1	0.997581		73.6026	145.46	41.9733	70.7532	19.1239	82.3198		13.7452	15.697	0.00962313
	CITED1	0.997197		139.725	39.7213	38.927	111.89	43.3121	73.293		14.7165	17.2647	0.0085205
	PITPNC1	0.99315		39.3018	27.4592	15.4282	31.3391	20.557	24.9637		10.0053	8.26819	0.00137991
	TENM2	0.989542		2.11844	3.70904	14.0883	11.7093	9.69345	0.338232		0.61406	0.76187	0.0200199
	KAZALD1	0.989307		47.5631	66.8778	24.7169	82.9367	1.47781	86.2379		8.20593	10.2342	0.0120474
	F8A2	0.987092		4.44198	4.70016	2.00478	4.29504	1.32652	3.25009		1.47741	0.481794	0.0107455
	ANKRD36	0.98666		38.5749	24.115	51.5551	25.3465	44.1795	12.8955		13.7088	4.89234	0.010926
	HCN2	0.985639		2.26821	2.79365	0.595946	7.51051	3.61488	10.0735		0.309117	0.648852	0.0176899
	SAP30L	0.985442		17.1088	16.9884	13.1402	15.0265	10.2048	12.8517		9.07507	2.37699	0.0015839
	SLC6A16	0.985154		3.42333	1.57509	3.75234	5.42802	2.86473	5.04419		1.2714	1.02613	0.00321432
	ABCG1	0.985088		12.1061	19.047	10.9681	10.6013	9.07105	7.51259		5.06154	2.58276	0.00412948
	TM4SF1	0.979678		17.263	31.2577	9.54978	26.8819	20.1206	32.2577		9.41862	4.90614	0.00567344
	HYI	0.979605		61.8292	33.6507	14.5102	54.6601	34.7217	29.4464		15.8236	5.45748	0.0120816
	RNPC3	0.978337		29.1051	16.203	28.7081	9.91658	42.185	13.6921		8.62155	2.82825	0.0155908
	ETV5	0.974723		38.0759	64.421	29.2526	47.3877	23.7504	44.0978		18.9231	8.37573	0.00535616
	KLF4	0.974491		18.326	10.5511	5.6395	13.7734	5.60318	9.00691		2.69829	3.05336	0.00473643
	ASIC2	0.974076		5.34376	11.418	7.11762	6.24406	27.0332	9.0923		1.3472	1.82146	0.0162244
	SLCO4A1	0.973996		28.6024	10.1592	4.34279	18.8101	6.53248	10.6908		2.79229	1.65102	0.0183262
	BAI1	0.973529		8.75733	20.7471	2.89445	110.818	80.4086	103.396		2.99693	3.65561	0.0252499
	CPNE8	0.972609		9.08798	2.75327	14.624	22.4095	2.78334	4.15022		0.8055	0.83457	0.0231018
	EPAS1	0.97257		25.9736	46.2787	22.8577	58.1812	12.2741	58.0759		10.8875	7.578	0.00993773
	ICAM5	0.972249		2.2434	6.20635	4.32837	21.1415	0.192138	14.9536		0.12197	0.141053	0.0299557
	METTL12	0.969144		12.11	10.4113	5.10148	11.5966	8.3044	9.95966		4.56782	2.60381	0.00152127
	PPIC	0.968245		43.8075	46.8435	25.6035	46.0764	11.9257	52.7229		10.6065	12.4491	0.00282044
	VAX2	0.968117		11.7894	4.863	3.22693	19.7332	8.92864	9.747		2.27789	1.83495	0.0126732
	SELENBP1	0.96808		29.3873	17.1783	21.4036	56.5485	22.497	44.7717		12.4786	4.66975	0.0131327
	MID1IP1	0.967121		22.5819	14.7702	5.83336	30.2434	42.2428	16.9854		6.3794	3.48391	0.0143993
	HIST2H4B	0.96709		15.1365	4.31169	6.83703	15.5392	10.8937	11.4046		4.39277	2.0506	0.00811467
	EFNB2	0.96367		48.8675	53.8695	30.1483	37.7554	34.531	37.4226		20.3466	11.804	0.000882521
	CACNA1G	0.962285		4.07832	8.28412	5.86192	7.28749	3.87021	12.2408		2.18866	1.81046	0.00569152
	PPAPDC1A	0.960987		12.8031	6.95296	5.23376	3.54258	2.17537	2.23655		0.889422	0.761894	0.0188259
	VIM	0.957794		2864.41	1777.53	902.284	1597.03	842.753	1558.44		494.128	410.877	0.00618227
	HIST2H4A	0.957363		15.0805	4.29717	6.73598	15.6986	10.9926	11.6262		4.45464	2.0511	0.00860757
	CCDC7	0.955864		5.20244	3.70564	11.6817	3.91489	3.96097	3.94164		1.50407	0.953856	0.0136226
	GALNS	0.95496		7.13482	7.33478	6.00182	11.5375	8.86986	11.3366		4.67888	1.90583	0.00277541
	FAM208B	0.954183		16.9533	16.502	40.4289	17.1162	43.2313	22.0301		11.207	3.12461	0.016078
	ST3GAL6	0.953425		5.66283	6.61546	8.04636	5.62586	5.98267	5.38371		3.79281	1.30132	0.00042328
	KCNJ4	0.951926		10.055	3.73935	2.51693	25.6355	2.34562	20.9258		0.660097	0.595163	0.0282979
	HSPA12A	0.949379		4.26651	7.40165	11.1205	11.1084	8.13846	20.0726		2.61716	2.73751	0.00760169
	TNFSF9	0.947136		15.274	2.62736	1.33383	6.32305	4.27973	4.72737		0.38351	0.707702	0.0226109
	TCF25	0.946524		116.453	61.4143	65.2417	116.719	153.089	120.317		51.3803	21.738	0.00554014
	NOS1	0.943394		9.54165	12.6225	4.42603	0.783915	1.30923	0.876971		0.0746029	0.095029	0.0326034
	ATP5L	0.942294		398.903	159.617	213.776	377.34	127.512	232.713		114.081	33.5991	0.0146251
	SH3BP5	0.941568		43.3393	45.0235	39.3642	36.9635	21.7606	46.2139		20.693	10.1699	0.00142815
	HOXC9	0.940606		218.6	43.5151	89.541	42.6333	250.578	51.0142		15.5188	12.786	0.0235445
	NLGN3	0.93931		4.3457	8.54389	2.00986	3.66566	2.9604	2.25059		0.968535	0.780459	0.0137363
	PXDC1	0.93723		18.6181	24.9959	12.7885	27.8062	8.52461	24.4018		8.607	4.03732	0.00745398
	SLC4A7	0.936353		70.3222	13.1586	62.8937	36.6068	118.885	25.9501		14.1469	5.00398	0.0242366
	ANKRD17	0.93623		62.5537	25.5065	71.3676	36.1305	40.9596	25.0712		20.9019	4.93549	0.0169736
	KANK3	0.935416		3.98739	6.35547	1.30234	13.6493	3.93097	10.9891		1.33377	1.02831	0.0189551
	RPP25	0.935347		26.2055	4.56749	11.8383	47.9843	0.451989	16.9517		1.29094	0.579107	0.0320579
	NPY5R	0.934688		4.9755	2.74601	1.37141	8.67214	1.40602	6.90611		0.40025	1.19785	0.0113109
	TBX18	0.934495		3.62101	4.83749	4.33331	4.59563	2.71002	0.311523		0.773239	1.11364	0.0051642
	HIST2H2AA3	0.93392		69.8175	12.0714	11.5723	78.876	43.8305	36.2051		9.12868	7.00727	0.0175009
	SRPX	0.933682		48.0474	18.8963	67.3223	69.8599	15.5459	26.7128		7.23192	12.0857	0.00830267
	KLHL22	0.931439		19.7955	37.5507	8.57592	40.2291	27.0192	36.8347		12.2335	4.92685	0.0113794
	LONRF2	0.93107		3.94697	10.8477	2.83151	3.68918	2.87502	5.25602		1.416	0.708693	0.0184617
	SCD5	0.928985		23.6769	30.2465	19.7645	35.8347	12.7818	34.8366		10.5389	7.77441	0.00296826
	CALM1	0.92854		549.185	248.095	286.444	277.761	177.329	224.7		115.689	60.8266	0.00948379
	BSCL2	0.928248		52.7074	31.5389	40.5356	65.6951	31.6357	36.9315		19.6528	11.8299	0.00283305
	LMBRD2	0.924085		9.08144	2.06125	8.53123	4.89639	12.2704	4.44763		2.11419	1.42518	0.0123319
	FBN2	0.92401		83.6279	97.6368	17.8058	31.1288	54.118	44.7469		12.3103	15.3838	0.00863559
	ABCB1	0.923196		0.265082	5.25201	5.38672	6.59119	0.445841	4.5002		0.508866	0.793415	0.0160042
	HTRA1	0.922533		348.46	431.642	184.759	175.384	155.311	23.9367		38.9007	49.8235	0.0140012
	FOXL2	0.921948		12.4849	0.24416	11.516	2.95291	0.00460132	14.3152		0.266847	0.659974	0.0276946
	TBC1D4	0.921518		16.2893	13.196	7.90587	10.4085	8.38862	16.4547		5.91436	2.92705	0.00393536
	RAP2B	0.917461		8.59075	4.91496	4.19312	7.32163	3.27498	6.66924		3.07867	0.966502	0.00960208
	BCL2L11	0.915299		11.2053	27.5546	6.96558	17.3527	8.14353	16.3533		6.04317	1.72878	0.0198924
	DOK5	0.913944		4.47935	12.546	6.5626	3.49956	0.753455	13.453		1.21055	1.10419	0.0205936
	ZNF493	0.913112		7.75213	11.0181	11.3963	10.5187	10.0259	8.76305		5.89719	2.41477	0.000299039
	CAMK2B	0.912519		2.32231	4.98543	3.76551	7.87563	2.12965	8.72367		1.68795	0.798394	0.0170327
	DACH2	0.910683		4.98583	5.82404	3.65194	8.79892	2.20649	3.06906		1.54184	1.15865	0.00954029
	LMO4	0.909895		206.483	96.9409	71.1673	167.17	51.1487	101.22		40.782	22.9907	0.0128596
	CAMK2N1	0.907916		155.366	69.519	82.8923	86.3499	36.1279	68.9333		27.8422	21.4116	0.00828022
	ATP1B2	0.90772		13.234	13.9	17.0832	25.7885	0.524987	15.142		3.55987	3.66632	0.0108174
	TLE3	0.905901		20.9167	27.2701	9.8931	25.6311	19.8482	26.041		11.4069	4.79115	0.00467946
	MPDZ	0.905791		31.9366	21.9619	25.5258	33.8771	21.9231	24.5873		16.5665	5.78894	0.00158007
	OSBPL6	0.905758		14.5108	8.83652	7.41703	9.8919	7.47755	9.49382		4.55994	2.95936	0.00181667
	WNT9A	0.905749		2.53599	5.00755	5.58599	11.0938	1.08	8.60249		1.13222	1.2647	0.0150049
	FRA10AC1	0.905635		37.447	14.2735	39.9069	33.2733	22.434	21.2991		13.4695	5.93314	0.00747047
	ACAP1	0.905515		7.31768	8.22438	4.87607	14.4405	5.87358	7.12607		2.8902	2.2394	0.0058702
	FAM161B	0.904487		13.3244	4.91956	9.7062	5.20268	2.7857	1.62262		1.68009	0.630409	0.0261746
	AGAP1	0.904478		13.8839	15.467	7.43257	13.6575	10.268	14.0937		7.05279	2.97773	0.00247845
	TAF10	0.904334		96.7575	55.7187	42.4986	79.9471	37.3859	49.3417		30.5424	9.6478	0.0121477
	NRXN3	0.904186		12.6874	4.95956	9.61818	25.6617	8.05821	9.1799		3.16241	2.15181	0.0171089
	SH3PXD2B	0.902569		15.3578	11.9361	11.6052	17.1205	5.22742	11.0586		6.00975	2.58497	0.00657397
	FAT1	0.902336		50.2299	74.0179	49.938	85.1522	44.1826	87.581		32.9311	16.3757	0.00359464
	PDGFRA	0.901656		75.6912	130.318	49.1028	55.0699	43.6516	64.9299		21.2049	22.1084	0.0054557
	ZC3H6	0.899543		39.9119	10.8021	29.5846	18.1222	18.6219	11.1699		7.47515	4.08646	0.0145282
	GNB5	0.898018		22.5833	23.4689	8.26661	19.5395	14.4789	16.4639		9.15474	3.58021	0.00669768
	PITX1	0.897109		15.9832	16.1429	2.21828	31.8991	29.0081	26.1432		3.46949	7.6642	0.00559508
	KIF1A	0.895434		23.2511	29.8575	8.77042	42.2459	30.707	41.8187		11.6373	7.35735	0.00768981
	LEF1	0.89328		46.8496	79.321	70.0266	67.9942	29.7281	42.794		26.7578	13.7235	0.00537893
	SDK2	0.892702		6.51929	20.7662	6.60627	10.105	7.06344	11.0254		3.19901	2.55796	0.0109407
	PPM1K	0.889015		8.35777	13.2738	6.74895	5.94476	9.56676	7.26662		4.8783	1.45557	0.00884043
	KLHL21	0.888988		14.296	18.578	5.53843	23.2535	5.61242	23.439		4.94401	3.31975	0.013223
	CHKA	0.887965		15.0295	24.6352	21.4841	24.9078	10.4108	21.8189		10.8932	4.1505	0.00552558
	PPM1L	0.886338		7.9602	18.392	5.96479	10.2229	4.1237	11.0726		3.54763	1.83922	0.0150376
	ZNF518A	0.885628		9.18007	12.0986	15.9232	15.3777	14.3825	9.9399		7.879	2.72342	0.00304349
	MAP6	0.884434		3.23539	11.5221	8.32031	10.332	2.9988	11.5516		2.23821	2.55057	0.00690486
	SHF	0.884294		25.3047	17.7662	8.90414	20.9434	8.80511	16.0717		7.85242	2.9836	0.0118579
	ADAMTS19	0.884264		6.48327	9.07453	4.26227	4.84073	4.50689	5.66169		1.92514	2.58948	0.00141419
	PRKAR2B	0.883709		25.0883	35.9217	14.268	18.0747	15.4524	14.0087		8.42227	5.01558	0.00827076
	TMTC1	0.879432		39.848	154.359	34.2072	50.859	16.3774	47.7336		7.32711	7.62105	0.0275623
	IRF3	0.871956		51.3193	26.5096	33.5312	56.0398	35.4446	52.8028		24.7772	8.17642	0.00694233
	HOXD3	0.871801		30.0549	31.1072	22.7565	26.0191	57.6465	34.2329		14.9766	8.97403	0.00596977
	LRFN5	0.869657		9.99157	15.7179	13.8336	9.2931	10.1273	12.157		4.67034	5.73187	0.00144406
	HOXC12	0.869104		17.4571	36.2222	15.4404	2.35512	30.6724	30.444		3.72724	8.50245	0.00692112
	YBEY	0.868877		29.9735	18.5437	23.2268	44.2495	8.16095	28.6442		10.8086	4.74023	0.0151307
	HIST2H2AA4	0.866919		101.77	17.7754	14.9018	149.73	81.3667	67.365		16.3685	12.8918	0.0223223
	ITPKB	0.86343		10.4782	15.2535	6.3298	9.80976	7.1288	11.9009		5.1692	2.51131	0.0054995
	MGAT4A	0.86089		8.74243	6.14065	8.15266	7.55899	2.81217	6.48778		3.79709	1.19263	0.00977121
	TM7SF2	0.860884		77.5489	51.3935	8.68177	90.2741	34.601	53.142		19.6574	8.96082	0.0197044
	ANKRD20A3	0.859714		18.6216	10.1053	3.68566	2.3749	2.05465	2.31993		0.482801	0.365681	0.0384963
	TSPAN18	0.857464		16.1788	39.531	6.86268	14.4553	11.4589	29.4169		5.52111	4.14704	0.0183981
	ATXN1	0.857455		8.05001	9.37256	7.72556	6.59295	9.20012	7.80032		4.72705	2.33647	0.000457771
	GPHN	0.855693		32.5758	15.5942	20.721	26.83	14.5651	14.6434		10.4231	4.68336	0.00841026
	SEPT11	0.854971		181.185	90.9224	141.619	64.6647	252.534	116.738		61.6427	25.3519	0.0167953
	QRICH2	0.853103		5.77649	3.47806	2.29954	11.0232	10.8878	9.41128		2.45527	1.67796	0.0141932
	SNX25	0.852029		15.2886	19.2689	6.83152	13.1895	7.40062	12.0556		5.74974	2.99567	0.00845224
	CCDC159	0.851315		7.99878	16.3875	14.2744	19.1704	8.05932	19.6215		7.88123	2.2866	0.0142748
	C16orf89	0.850206		1.61172	1.00496	18.604	30.897	0.729305	29.4352		0.852868	0.684341	0.0404941
	VTI1B	0.849161		58.8082	39.6104	39.7631	67.2772	42.0989	46.8043		32.3191	8.25939	0.00678882
	VCAN	0.846397		126.343	54.1233	148.779	105.531	207.468	218.169		60.7559	35.3241	0.010369
	EPB41L3	0.845959		63.865	94.86	26.5032	45.0362	40.7103	54.2846		26.3318	9.37603	0.0163743
	GLRX2	0.845228		13.2016	6.45968	8.87259	12.7665	3.6403	8.70206		4.80188	1.23298	0.0193244
	TYSND1	0.844418		8.54052	7.51565	2.52844	8.73567	5.8863	6.39752		3.15383	1.78876	0.00600092
	DAB2	0.843987		22.7495	35.5829	16.3928	16.8069	24.0164	10.5987		9.12992	5.46999	0.0087647
	NR4A3	0.842475		14.2343	6.31677	2.33593	5.70127	3.9536	4.25959		1.1193	1.74403	0.0158924
	MAGED1	0.839815		153.791	279.475	71.9612	161.877	75.608	124.103		58.9585	25.623	0.0197716
	TACR3	0.837461		0.152935	45.6928	20.9384	40.0536	0.00501194	0.475203		0.163769	0.132438	0.0469609
	NRGN	0.837427		9.48254	6.26373	6.41206	16.9373	6.63842	11.3586		3.9835	2.4354	0.0103568
	MARCKS	0.836937		199.519	133.221	84.7516	130.927	115.879	94.1236		73.7387	22.1815	0.0115298
	KCNG3	0.836508		4.8504	3.33374	2.42236	4.47589	1.6057	4.34128		1.39586	1.23587	0.00414544
	ATRX	0.834847		73.753	35.2805	83.9599	49.6143	45.143	42.3364		30.619	9.90446	0.0126667
	MDFIC	0.834649		7.85598	9.88179	11.0001	11.2194	3.05754	9.2157		3.03801	3.76157	0.00259601
	CDKN2A	0.834616		3.86135	2.14558	2.98845	3.37221	3.57795	4.20029		1.22254	1.83458	0.00209689
	PABPC5	0.833957		3.40561	3.30933	1.99875	2.67731	1.51105	3.87804		1.52769	0.615367	0.00822637
	FGF13	0.831733		44.386	38.1982	17.2348	25.2738	10.154	26.1604		11.0597	6.31495	0.0134345
	KIT	0.829786		18.2759	24.6088	8.40615	14.0869	6.16563	16.6402		5.96612	3.77592	0.0114674
	HOXA5	0.828501		164.049	50.4728	92.4703	74.7969	97.2245	95.8852		44.5212	24.0537	0.00947811
	OPHN1	0.827264		3.24469	11.0271	2.50885	5.30009	2.25248	5.14789		1.63367	0.701902	0.0284248
	BTBD11	0.825781		19.3197	23.716	5.98998	12.9939	11.2712	14.2757		5.53077	4.75853	0.00693546
	FUT8	0.824912		18.7823	16.3674	11.7645	25.3141	11.1028	16.5195		6.47713	7.13848	0.0024107
	TRPS1	0.824748		5.45252	7.14354	5.6815	3.65802	2.92105	3.69708		1.88545	1.8881	0.0030362
	TYK2	0.824316		60.7793	33.9296	51.9119	65.7704	58.903	56.7823		35.3681	12.2853	0.00345421
	NDUFB1	0.824029		174.624	69.0531	71.7036	122.602	61.7193	83.7359		48.1431	15.9411	0.0195688
	ABCA9	0.82378		6.20761	14.992	6.44095	4.93611	2.8692	2.05494		1.42122	1.23123	0.0252972
	DOK6	0.823474		10.9224	20.4881	7.75769	13.8971	4.83113	14.0282		4.39482	3.73734	0.00865009
	CRIM1	0.822163		25.4284	34.4627	19.3203	14.9731	13.2763	18.9883		10.9281	4.54839	0.0111914
	TRAPPC2L	0.821804		58.0928	37.467	21.8961	84.0516	39.457	77.9862		25.2862	9.39481	0.0188631
	FAM222A	0.821642		4.05268	6.53477	2.46743	5.4969	2.11684	6.03777		1.84762	1.29801	0.0084718
	MRAP2	0.820716		15.4525	9.06997	1.68555	12.4956	8.61442	3.79097		2.3596	2.34153	0.0157918
	FSTL5	0.820497		6.91445	5.07229	0.953805	27.9735	0.549999	14.2498		0.31798	0.508562	0.0444353
	WDR47	0.820326		6.92502	8.12816	3.74283	6.66758	1.8821	6.67474		2.94385	0.970275	0.0176026
	HOMER1	0.820226		19.8616	7.68205	13.4504	12.5927	8.65758	10.7761		5.51151	3.74988	0.0057623
	SLC6A3	0.819346		2.78056	2.13463	1.34702	5.94842	0.127487	11.5614		0.238035	0.376449	0.0402012
	BMP2	0.818217		12.6379	6.30247	9.06431	9.08522	3.74983	5.18241		3.02829	2.44685	0.00737062
	BMP6	0.816952		8.2824	39.9108	5.13735	26.43	5.68892	29.955		4.36401	3.39396	0.0285067
	PSTPIP2	0.816137		3.72719	4.79968	4.35753	3.12046	1.94235	3.03199		2.00586	0.8003	0.00708625
	MLLT10	0.815479		39.2685	22.71	35.1769	24.9348	81.1222	24.3507		16.4757	4.125	0.0319659
	PDE8A	0.815443		3.7132	13.4476	19.9243	14.718	7.85884	19.4929		6.84562	1.33741	0.0298337
	KCNJ12	0.815442		4.21696	5.58317	1.42894	6.61586	1.60025	7.46776		1.46773	1.15611	0.0161423
	RSF1	0.814482		168.037	42.8655	126.316	63.843	125.37	59.1042		45.6082	14.4764	0.0244642
	HES1	0.813283		146.28	84.5428	67.4844	84.2232	111.665	65.3558		45.5421	27.8476	0.00545505
	PGM2L1	0.810868		3.43721	3.97139	4.52634	5.46261	1.93028	3.3372		2.04191	0.943765	0.00716024
	NHS	0.809639		4.10448	10.7933	5.82697	4.00928	3.80584	3.16346		2.08993	1.10433	0.0195878
	SLC22A18	0.809424		6.29492	0.998656	1.67044	10.9073	10.0931	6.09363		1.52752	1.42191	0.0218817
	KCNK12	0.808985		1.82887	0.929787	0.642407	11.7763	1.57974	9.8054		0.233245	0.19709	0.0472266
	PLSCR4	0.808715		2.41034	21.6716	16.2721	18.4243	1.9859	13.1491		3.25268	2.89179	0.0218288
	ELAVL3	0.808648		7.37428	4.25531	2.60945	8.69538	0.149158	3.30844		0.809037	1.28359	0.0187909
	GATA5	0.80852		17.1904	6.29859	3.84512	11.8608	0.0104392	6.93451		1.42817	1.67982	0.026107
	RBMX2	0.808167		47.3606	20.375	35.955	28.8548	45.9564	22.3149		19.1259	6.15297	0.0137369
	TTL	0.807493		21.7683	26.4062	9.44125	23.9079	12.7338	19.1505		10.9706	3.23054	0.0152769
	CCND1	0.804852		134.535	123.182	43.8873	126.659	134.534	121.935		37.027	60.9552	0.00236371
	CDKN1C	0.804831		173.921	36.7307	96.8123	125.893	49.4274	74.2854		26.7052	31.0715	0.0114914
	CPNE2	0.803627		18.9909	22.5956	15.0886	15.6013	8.50842	9.35611		6.58413	5.06135	0.0054908
	CHD7	0.802553		42.4933	21.3175	38.3849	44.3064	106.965	33.1925		18.4921	6.34222	0.0315437
	ZBTB7C	0.802124		14.7156	17.4818	6.65279	10.606	8.00796	12.1036		3.5023	6.01624	0.00268145
	DNAJC7	0.80168		114.959	46.1395	75.4005	105.337	64.4981	88.1133		51.5679	12.7665	0.0154413
	MTHFD1L	0.801099		34.5213	20.672	16.1675	31.3021	14.0859	20.7627		12.5672	4.69721	0.012842
	DTX4	0.800769		9.47609	13.9165	4.41609	12.7343	4.6952	12.1082		4.03615	2.75574	0.0101792
	DPY19L1	0.798236		15.6241	24.681	9.23091	17.4796	8.02635	9.26163		6.27682	3.26267	0.0154169
	CENPE	0.79748		13.3883	52.5628	138.238	93.7313	8.37146	5.56437		6.45857	2.80067	0.0475741
	CYP3A5	0.797381		4.92975	6.64059	11.6583	8.29276	5.87784	7.19415		2.9271	3.28508	0.002973
	TMEM178B	0.79738		2.60683	7.71994	1.94502	3.99206	1.80512	4.45761		0.783717	1.50447	0.0100794
	TPPP	0.797019		2.42928	5.54617	0.702544	3.42555	1.24192	7.41917		0.798088	0.747964	0.0265494
	RALGAPA1	0.796416		8.90009	12.0681	14.9737	11.5612	11.7881	8.83629		7.33497	2.75784	0.00364572
	PINLYP	0.796337		19.4751	19.0809	15.3278	21.3792	14.8894	19.6427		9.46617	7.43221	0.00162313
	ACSL1	0.79512		10.1628	19.9907	9.3183	15.6109	9.17173	17.4793		6.34941	4.46314	0.00555286
	DAB1	0.794644		11.5896	16.6925	5.4677	6.70394	9.14478	6.32655		2.67374	4.11799	0.00539358
	FAM212B	0.79447		13.1088	10.5562	6.1873	9.93867	3.8761	7.23478		2.80235	3.80838	0.00405058
	JMJD1C	0.794289		81.047	33.2269	70.991	60.7744	69.9188	44.0904		34.8899	13.5532	0.00863308
	SHISA6	0.794271		5.20715	53.0629	4.16217	15.2392	6.64487	11.492		0.569254	0.739593	0.0495192
	THSD7A	0.793824		3.93942	4.18618	2.50857	13.8954	1.5721	8.97042		1.30272	1.0246	0.0319774
	PLEKHH3	0.791306		15.7333	11.4346	12.4145	31.8121	11.2106	20.3144		6.60368	5.36485	0.0105189
	GRIK1	0.791186		13.681	33.0183	6.24299	3.31571	2.40383	9.56627		1.31091	1.32448	0.0414364
	MT-ND3	0.790259		7942.28	8629.66	4027.63	4979.26	25292.2	14076.9		3031.88	1944.2	0.0303013
	MYCBP2	0.788702		16.2748	9.36252	18.2553	12.0993	27.6687	12.3815		9.11103	2.20611	0.0243324
	NCAM2	0.787548		0.626823	3.70876	1.08528	6.49724	0.244029	14.4493		0.0742044	0.0903993	0.0535695
	GLIS3	0.787411		6.36504	11.79	6.21846	6.7603	5.92008	9.77389		2.98198	3.71672	0.00291598
	TRAM1L1	0.786629		15.6299	8.59666	1.22321	6.50141	5.2083	7.09974		2.36843	1.61231	0.0244425
	KIAA1429	0.786557		49.4812	20.1188	41.7132	45.942	18.6818	32.3544		20.1101	5.3871	0.0206046
	PLEKHH2	0.78655		3.60357	14.6038	7.2867	5.95291	2.46979	9.97834		2.4809	1.68998	0.0221592
	GPR85	0.786424		2.69368	1.81629	20.6934	27.9909	1.05405	26.389		1.6705	2.0345	0.0381203
	TLN2	0.786045		8.40371	13.4198	6.33979	14.6909	11.8247	11.7678		4.99928	4.59277	0.00308244
	USP9Y	0.785199		9.92419	7.89679	9.40718	8.91181	18.4309	8.37482		3.05004	5.52071	0.0032608
	HOXD9	0.78244		36.3752	20.5591	36.7306	41.0174	136.469	82.9559		16.3709	11.1826	0.0302929
	GABRD	0.781551		4.69741	10.0833	4.34042	22.2913	0.80985	14.6563		1.80956	1.86741	0.0321504
	PTPRT	0.781459		2.14425	18.0905	3.54927	4.41194	5.27733	5.88675		0.608298	1.81566	0.026614
	EDIL3	0.781449		14.2068	31.1039	16.5882	12.3519	1.18699	39.384		4.38179	5.08188	0.0232628
	ZNF671	0.78092		5.03807	7.28053	3.26364	5.99066	3.58785	4.63079		2.43465	1.73576	0.00438605
	B3GALTL	0.778573		30.1408	14.8264	7.89707	7.31969	11.9647	12.0294		5.6035	2.44284	0.0283686
	C17orf51	0.77681		5.73838	11.9066	3.58274	5.91418	3.96023	7.13791		2.91709	1.43512	0.018259
	SPECC1	0.776074		11.3897	13.081	9.62865	11.2943	7.92686	10.0614		5.79302	4.03441	0.00215353
	EMILIN3	0.775978		17.4291	28.5762	19.9477	15.6927	2.61552	16.7177		6.26248	5.23466	0.0128329
	MARCH3	0.775068		5.92119	12.9264	4.5765	7.9031	3.52351	6.19776		2.79998	1.88102	0.0148799
	GLRA2	0.773676		21.817	17.0562	0.184103	0.0483671	13.59	0.140332		0.402414	0.999175	0.0456457
	KIAA0368	0.770508		75.2094	46.8012	40.2026	75.7896	20.3205	55.4342		28.736	9.19242	0.0210149
	MPPED2	0.770264		24.5993	27.1808	11.6319	11.1924	11.5316	16.9311		5.70318	7.7744	0.0051879
	PPP1R12A	0.770226		114.309	35.516	156.521	110.483	128.952	76.9525		60.0869	14.4291	0.0260541
	PPP2R3C	0.769446		50.4774	22.8892	21.0757	36.8131	16.3419	20.8619		13.6997	5.69392	0.0206952
	ZCWPW1	0.769368		4.59816	3.21978	6.12518	6.73843	1.8065	3.49044		2.1394	0.981438	0.0167721
	SSBP3	0.768345		207.304	98.477	105.418	77.6073	172.506	66.8293		60.7979	22.8389	0.0223674
	C3orf58	0.76822		17.7501	29.9284	32.4569	30.6855	4.63431	21.767		9.24639	7.12521	0.0119836
	ANKRD36B	0.768098		45.582	24.5712	61.1851	23.5495	40.6557	13.8756		15.9505	7.26396	0.0219025
	AHR	0.767685		0.394933	23.7969	92.7006	34.762	1.11141	26.9948		2.32459	2.19748	0.0508141
	COMP	0.766537		0.0529668	6.67479	17.8692	3.86374	0.065527	3.46488		0.148433	0.125404	0.0569683
	SEC61B	0.766389		179.383	97.2415	112.308	203.433	77.7283	158.876		76.4121	30.8052	0.0136698
	OSTF1	0.765834		24.4855	16.5438	12.5151	32.9265	4.96795	21.7188		8.55769	3.6918	0.0242826
	SEPW1	0.764857		465.969	338.63	338.402	537.251	228.559	329.929		150.258	181.184	0.00338441
	HS3ST4	0.764341		2.02757	10.6629	2.93056	3.58663	0.0582873	3.21952		0.44938	0.699478	0.037893
	SPATA2L	0.763868		3.86818	3.52501	0.861096	10.8249	4.04842	9.73429		1.66149	1.08419	0.0311328
	SMPD1	0.759929		17.3942	12.1642	8.09286	21.817	9.59134	17.3362		7.58396	3.66744	0.0119821
	CSN1S1	0.759786		0.0270973	0	13.3726	3.24944	0	12.4964		0.00137397	0.00455695	0.0607964
	CELF2	0.759562		19.0574	25.292	20.0757	10.1414	8.11693	13.732		5.9019	6.84544	0.00600198
	LMF1	0.759279		5.16371	12.1006	1.46038	10.0487	9.95427	9.02364		3.53714	1.90705	0.0193187
	ASTN2	0.758732		18.1213	37.2448	20.9048	30.7904	7.37853	25.451		9.28016	8.09372	0.00999503
	CEP170B	0.756055		2.73574	3.91187	1.50524	6.04671	6.14555	7.45681		2.09587	1.06914	0.0205393
	PHLDA2	0.755841		16.2082	2.68752	4.85679	62.9597	0.479548	33.582		0.734546	1.35148	0.0540499
	C5orf24	0.755144		42.9256	39.4988	25.1752	29.9392	37.6324	25.9091		21.6257	8.2389	0.00572959
	FRAT1	0.752924		4.78161	4.94042	1.43677	7.22812	1.49668	6.94398		1.83311	0.970612	0.0253856
	SIAH2	0.752895		16.2289	10.9443	6.39081	12.7905	4.57023	8.10064		5.21219	1.82059	0.0232262
	GRM7	0.752368		2.25004	8.66076	2.55884	3.52607	1.55977	5.05663		1.29139	0.901428	0.0278216
	CDKN2AIPNL	0.751969		31.4572	26.8736	14.8107	27.6769	18.7968	20.0137		15.4981	3.9874	0.0144516
	BAI2	0.751861		12.6144	13.7913	6.69843	26.551	4.42581	16.0737		5.93708	2.04461	0.0339004
	SNX14	0.751432		77.7246	35.6826	50.1475	98.8228	36.127	44.739		29.0566	11.9057	0.0210624
	PTGFRN	0.750553		122.871	41.032	113.442	67.476	26.1317	32.3629		26.1491	12.7135	0.0309436
	TRIM56	0.749574		7.6837	6.11913	5.76079	11.812	5.32242	6.08006		4.26366	1.39479	0.0165359
	PCBD2	0.74881		5.5516	6.30866	3.7686	5.55523	5.05972	4.53955		3.27004	1.45852	0.00269186
	FGFBP3	0.748003		6.09955	3.43537	0.816699	2.02022	4.21667	1.9042		1.20184	0.607731	0.0301138
	GALNT18	0.747526		12.2887	19.0794	4.6677	15.0745	7.81935	21.9325		5.9219	3.52718	0.0182377
	SLIT2	0.74514		23.0115	42.8296	18.5982	20.1389	12.3693	27.2029		11.4701	6.40739	0.0154744
	TOMM7	0.744996		178.625	148.511	152.349	248.124	89.8137	287.346		103.916	35.6213	0.0203206
	HOXB5	0.744809		22.5867	13.9728	18.5334	20.8918	51.3797	21.462		9.83665	6.72228	0.0199575
	C8orf59	0.744155		191.69	112.606	96.9492	176.803	56.5175	130.806		70.426	26.2707	0.0192336
	HOXC8	0.742576		18.2212	8.91906	21.7386	8.08939	35.3002	12.261		5.72946	5.49902	0.0186635
	MTDH	0.739842		145.528	39.1693	101.102	68.157	99.1581	65.4968		48.5734	14.0932	0.0270673
	CCDC152	0.739037		32.9295	1.05057	29.6229	6.70544	1.67118	1.85819		0.885667	0.583881	0.059347
	RNF220	0.738101		45.7918	57.0963	30.7472	50.3116	44.0715	52.9464		31.1449	11.8817	0.00493009
	FLRT2	0.736751		41.5197	43.9457	374.829	78.538	34.5988	157.06		12.8905	15.6566	0.0498375
	MPHOSPH6	0.736518		68.4451	40.1024	30.7879	33.6042	63.5172	31.6586		23.2054	12.2783	0.0126722
	DALRD3	0.736294		50.548	29.7142	26.8283	46.1274	22.1103	21.9613		18.4027	7.25885	0.0172713
	RNF125	0.736107		6.50794	5.93566	2.42041	2.70646	1.40238	2.62014		1.24618	1.10367	0.0196758
	RND3	0.734347		30.8201	35.535	19.8467	46.7827	7.2919	42.1497		14.0804	7.54349	0.0204735
	PPFIA2	0.734222		0.464654	3.38054	4.34723	15.0068	0.0590463	4.26439		0.21464	0.520438	0.0529642
	CKB	0.733082		500.975	170.117	187.252	675.26	199.51	400.016		132.844	97.6491	0.022539
	MED19	0.731545		37.7413	12.6331	16.0728	21.0923	20.3956	14.6671		11.0441	3.74562	0.0261007
	NEGR1	0.731107		3.78728	1.02543	41.0745	160.868	2.39599	158.731		2.38817	2.84668	0.0612786
	MT-CYB	0.729957		1393.02	2486.28	1430.31	1184.17	7217.81	3287.8		864.374	403.175	0.0448379
	ARPC1A	0.72872		162.348	55.0878	87.2647	149.73	50.0506	78.5847		49.7302	17.2664	0.0296678
	PPARGC1A	0.728337		7.14064	7.74346	2.58052	4.16893	3.99766	3.94907		1.88657	2.14233	0.00741887
	SHB	0.728315		11.5501	10.9599	3.83586	13.0227	7.97336	14.0953		5.26463	3.06263	0.0111864
	PFKP	0.728282		64.7474	40.0532	20.8192	75.1679	27.7501	59.9321		23.1083	12.5012	0.0184518
	VPS9D1	0.727896		4.54181	4.08194	1.90084	8.12134	10.2389	10.577		2.99244	1.34601	0.0287674
	CD81	0.727061		286.964	354.121	146.655	566.218	114.34	452.266		152.954	55.117	0.0331023
	CEMP1	0.726009		5.57829	2.37044	3.34095	17.4125	8.70506	11.4135		2.63607	1.92165	0.0314707
	GHR	0.725679		3.95518	8.76364	1.97438	4.71557	3.93006	6.25766		2.02967	1.6685	0.0138148
	PTH1R	0.725012		56.0945	19.6543	27.0129	128.722	3.46408	14.671		5.93308	2.99481	0.0586339
	ZNF580	0.724878		15.274	11.7919	13.1617	29.0392	20.6256	26.6231		10.3676	5.27039	0.0134618
	SLC25A30	0.723904		7.40827	9.82224	7.02206	5.48067	3.23888	6.79183		3.9305	1.54381	0.0141829
	MESP1	0.7239		7.9202	2.93386	1.07843	7.83998	1.61266	1.39773		0.970614	0.679375	0.0424022
	TIAM1	0.722973		13.6118	18.5127	13.6101	7.93851	6.51681	5.99408		5.23473	3.02481	0.017684
	DFNB31	0.722834		4.46752	8.98026	3.9604	7.59841	6.62806	10.0744		3.53455	2.29783	0.00910227
	KIAA1683	0.719813		0.769164	5.7336	3.07306	2.83473	9.38242	4.13795		1.43441	1.04388	0.031458
	AASDH	0.719035		16.0856	6.49385	13.3642	8.74655	23.38	7.87776		6.56063	2.10253	0.0331509
	BRF2	0.716907		17.8736	13.1662	28.4504	19.7207	3.58787	13.2224		8.2318	2.56812	0.0349054
	ALX4	0.713372		4.88204	10.5996	1.72555	0.606551	1.17391	4.10766		0.535832	0.93299	0.0403444
	TRADD	0.712934		4.41423	2.65794	1.54296	6.94977	2.49307	6.32941		1.62482	1.21382	0.0210248
	UCN	0.712225		1.07033	0.573945	1.52173	9.44749	3.64916	6.29916		0.663365	0.849621	0.0412945
	NTNG1	0.710503		0.0346965	3.41095	7.99746	3.27129	3.89513	19.887		0.580869	1.14224	0.0497074
	PDIA5	0.710243		7.93749	13.6476	18.6523	20.8544	1.86788	13.487		4.97114	3.96208	0.0205003
	NKTR	0.709818		56.3023	30.6914	135.909	46.6517	86.1638	54.2618		31.9134	13.5837	0.0322388
	ZBTB20	0.709704		7.43291	20.3031	46.6034	24.5977	6.70864	17.5235		6.54908	5.08191	0.0331423
	IGIP	0.709524		2.44203	4.11399	2.90582	4.73874	2.73811	3.36053		2.00791	1.05494	0.00710771
	MIEN1	0.707857		48.0478	24.5969	16.5854	34.0238	18.7753	25.1142		16.3779	4.612	0.0299731
	ZNF536	0.706901		9.27766	34.7728	4.01483	10.7162	11.99	0.670945		1.79445	2.30791	0.0470813
	GSTA4	0.706734		79.4587	48.5947	41.0344	54.9879	27.0722	31.9642		27.5442	8.9315	0.0255387
	FLI1	0.706695		22.984	23.0063	8.55256	12.88	7.83921	12.7893		6.85985	4.28499	0.0182254
	VSNL1	0.706235		8.06392	8.4692	1.05445	2.73626	4.76669	0.226456		1.14953	0.845491	0.0424012
	KCNG2	0.70551		0.883346	0.448212	0.20206	11.9116	1.67338	11.5288		0.253158	0.274535	0.0648965
	MFSD4	0.705498		1.05894	7.53772	3.51675	2.7875	0.562827	4.51903		1.16765	0.525461	0.0458564
	HSD17B11	0.703449		49.3978	57.2156	39.4935	82.4419	41.5738	57.79		32.6018	15.7439	0.00940207
	MAFB	0.703081		32.3503	18.8346	14.8497	22.2529	14.8052	15.943		8.16081	9.84611	0.00607615
	COX7C	0.701898		803.181	359.682	365.724	899.555	284.285	674.386		317.365	90.79	0.0342819
	DDAH1	0.701467		29.3795	39.5093	21.5021	36.4641	8.78872	11.4587		11.3558	5.97085	0.0265677
	ZNF430	0.701403		8.03742	4.91218	5.8645	7.18414	3.89005	5.36079		3.68979	1.59727	0.00897194
	ZNF233	0.700862		1.84923	1.51264	4.23202	1.4877	3.26039	1.89009		1.28983	0.423816	0.03222
	FAM127A	0.699214		86.4248	59.2972	127.009	146.005	36.7091	100.46		43.3746	29.562	0.0158519
	C9orf64	0.699112		3.80653	6.04171	2.03595	4.24343	1.92738	3.9463		1.25056	1.92295	0.00724676
	CST3	0.698782		159.556	100.575	80.0295	241.491	90.1646	226.21		78.0347	31.5395	0.0282242
	COX6B1	0.697812		498.494	170.861	156.184	467.981	151.143	331.295		146.389	54.378	0.0354657
	CPE	0.697257		152.912	72.5772	106.859	69.7205	15.2861	112.115		36.367	27.4781	0.0211151
	RDX	0.696622		144.856	51.6609	91.2178	68.529	50.9372	46.0086		41.6415	10.8459	0.039936
	MT-ND1	0.696458		1752.94	1393.38	985.537	676.944	8759.66	3860.59		587.981	246.018	0.0624519
	ZNF682	0.696215		6.89272	3.8514	5.42301	8.01365	4.27626	5.34877		3.48757	1.509	0.0106606
	FAM84B	0.696151		44.4209	33.8366	11.3346	14.6107	17.1706	8.65052		6.8468	7.06705	0.0255692
	ADAM15	0.696145		26.516	26.5656	14.8794	83.6633	9.65226	49.2145		11.9582	5.79201	0.0470758
	UQCR11	0.694801		164.346	66.2852	59.0931	172.482	65.0463	89.4342		54.3345	17.783	0.0357307
	SOX18	0.694054		3.57527	2.16259	1.166	8.51234	4.47188	11.0811		1.47938	1.45251	0.0332905
	DEAF1	0.693276		18.9529	19.1198	9.00182	27.3199	11.3309	16.0883		10.277	3.14503	0.0266707
	PLXNA2	0.692626		13.1826	13.5599	11.351	10.8704	13.9493	9.76123		7.83125	3.75856	0.00287467
	HSF4	0.691195		59.5923	18.446	6.6774	9.70859	16.5102	7.73611		3.21547	3.88466	0.049825
	NBPF10	0.690621		14.8536	25.2389	29.4332	38.5142	17.1337	33.8893		16.6227	5.01671	0.0240327
	ELMOD1	0.690048		4.93204	3.8	19.7128	1.41599	0.0329983	2.65823		0.254633	0.284571	0.0696483
	ODF2L	0.688761		18.2371	13.6205	22.6	16.5749	14.1021	13.0897		10.1502	5.40372	0.00670958
	FABP6	0.687927		11.0727	0.108651	0.161305	7.57768	0.180588	5.71649		0.415199	0.716003	0.0550326
	ARID4A	0.6876		39.6242	17.9342	49.4476	16.9935	36.3941	16.5659		16.5479	4.64654	0.0380051
	PDZRN3	0.687036		19.1426	17.6334	17.5136	20.2597	8.60646	19.8714		8.52027	8.24651	0.00630477
	USP18	0.68671		18.5766	21.1352	2.36988	8.01089	9.12325	4.87085		3.46279	2.97461	0.0331271
	TRIM34	0.686217		2.26172	3.45596	1.75208	1.80631	2.22835	3.77658		1.44962	0.73852	0.0133849
	RAB4B	0.68214		7.53566	6.5102	9.03581	21.0582	9.38272	18.0095		6.19637	2.3301	0.0345505
	NMB	0.681103		15.1882	4.2878	2.77365	12.9759	3.21349	10.3002		2.9935	2.13452	0.0339076
	C11orf96	0.680522		14.0244	7.33383	7.75489	35.229	10.5127	22.7249		3.92694	7.24972	0.0196448
	PHACTR3	0.678674		4.83328	7.57148	3.39272	1.09228	2.63899	5.79944		1.65	1.46201	0.0213718
	PDE9A	0.67833		48.8114	26.5972	13.932	27.3964	31.5189	19.6583		14.6841	7.64832	0.0209521
	CEP19	0.678285		5.02406	5.46874	2.16551	3.47018	2.31749	2.03169		1.82253	0.828898	0.0251869
	PIAS1	0.677178		38.4254	27.1532	20.7371	13.9183	17.6403	13.319		13.3428	3.01992	0.0407144
	ITM2A	0.676604		0.317432	30.1715	89.4352	48.7514	1.81838	92.0718		7.18046	13.3803	0.0397115
	FAM150B	0.676053		80.6398	50.1075	9.83504	1.9683	27.7152	0.796857		3.37074	5.54481	0.0548002
	BMP5	0.675866		23.9841	4.77192	2.80002	5.41667	1.52328	1.44997		0.330839	0.716237	0.0665713
	AHI1	0.674997		22.5645	13.3425	46.6524	23.7698	25.0313	13.5707		13.1487	4.15268	0.0389368
	GPX4	0.672854		311.082	158.613	75.3375	399.584	98.5626	259.962		101.542	44.1748	0.0389544
	PARM1	0.671881		16.9683	39.7297	32.1705	41.0561	5.00493	44.439		9.61244	14.5374	0.0131172
	GALNT12	0.671098		8.26033	4.49551	2.09192	5.52988	3.26958	2.8102		2.03557	1.28717	0.0248487
	GBA	0.670942		13.1255	22.8932	12.1763	24.2145	14.3673	20.0583		11.2857	4.47484	0.0148619
	MAPK11	0.670631		21.2668	6.89037	4.14647	13.0341	0.945688	6.18225		2.38603	2.17108	0.0434855
	HES6	0.670471		80.3301	25.0504	12.2873	92.5337	23.0556	54.7693		15.1896	15.7809	0.0302019
	VIT	0.670114		0.817766	28.6786	8.19445	4.48888	0.13993	2.96296		0.155657	0.28325	0.0764405
	METRN	0.670059		56.2432	11.6997	7.30353	231.015	45.0936	105.708		12.394	11.3914	0.0607942
	VIPR2	0.66838		3.63462	7.07605	2.29423	15.1046	0.0543201	16.8653		1.53059	1.96422	0.0452957
	SPATA6	0.668274		3.66084	7.88626	7.22848	9.80397	5.18867	7.28722		4.38435	1.53069	0.0192957
	CD37	0.667996		40.7059	1.35272	19.144	12.6988	16.0918	8.83468		5.55872	2.95181	0.0514324
	HOOK3	0.66799		58.0529	27.5966	25.7639	10.9683	35.1261	17.5443		14.4543	5.60465	0.0401734
	SOBP	0.666429		19.3223	10.4334	12.7814	14.0204	13.4942	12.1594		9.1175	3.85762	0.00913608
	CNTN4	0.66642		11.7245	10.854	9.83327	13.6557	2.65834	9.7192		4.59271	3.96549	0.0114495
	SMIM4	0.665586		15.8379	16.8713	7.85453	39.29	9.20635	23.144		8.30604	4.1022	0.0393551
	LRRC37A3	0.665453		3.5434	4.60285	7.08439	5.80251	8.55891	5.87758		3.47005	1.89599	0.011324
	KCTD1	0.665335		78.7403	49.7752	24.9703	35.2066	41.2918	28.7552		20.0914	15.0474	0.0177523
	ELF2	0.665212		32.76	34.9542	18.792	27.9891	22.9492	24.333		19.1534	5.60301	0.0140391
	HMGN5	0.665131		70.472	16.0066	21.7173	15.0164	23.6992	9.52905		8.36589	4.29256	0.0551128
	MAN2B2	0.665002		3.00477	5.82356	3.9021	3.68374	2.50309	6.2577		2.69497	0.738154	0.0303801
	JAG2	0.662801		12.7804	7.27786	3.74442	31.1342	8.28439	20.0419		4.54174	3.94075	0.0373242
	PRICKLE1	0.662734		12.9716	21.5963	8.56756	13.6963	5.41275	36.8508		5.9874	4.51731	0.0366756
	ADARB1	0.662621		6.43859	5.52118	3.94712	6.3716	3.48064	6.36737		3.67019	1.21848	0.0141138
	COMMD3	0.662501		218.272	84.0734	57.8771	122.361	63.2388	68.9708		50.3639	17.3349	0.0462893
	ATP6V1B1	0.662023		7.49138	4.96718	7.18277	7.07606	7.08347	10.3398		5.03647	1.78381	0.0120834
	GPR153	0.661641		9.26119	12.0943	8.71057	21.8802	1.06614	21.6032		4.32602	4.17544	0.0290654
	CCDC78	0.6608		6.01868	1.95964	1.47764	9.21527	3.65918	4.34743		1.76554	1.19884	0.0353907
	RNF24	0.660487		5.08721	12.2757	11.2973	6.90524	6.15614	7.05829		5.32434	1.31451	0.0334719
	GTF2IRD2	0.659454		11.6899	13.7907	9.8916	12.5983	11.0153	15.1633		8.69079	3.08962	0.00445137
	TMEM47	0.659349		14.7235	19.663	19.5306	61.6963	3.52661	26.3279		5.11754	9.15929	0.0327742
	CDH20	0.658838		2.72272	6.5848	1.67083	8.42548	1.91981	5.31663		1.71329	1.37391	0.0306325
	NUCKS1	0.658667		271.176	100.909	245.695	218.514	743.953	228.289		124.99	43.2376	0.0564445
	GDPD5	0.657477		3.61971	3.0792	3.76311	7.61116	3.40978	7.69866		2.07819	2.062	0.0140321
	TFPT	0.656986		28.4385	12.6769	8.59522	35.2629	14.4968	25.163		10.9948	4.47808	0.035239
	TMED3	0.656978		43.3209	36.5281	25.6986	73.8683	21.3491	48.9852		23.9698	7.96615	0.0358814
	ODF3B	0.656293		8.6422	1.87584	1.12806	22.3798	0.885909	10.4454		1.34803	1.12971	0.0639271
	ATP2B1	0.654723		74.5073	52.8656	41.623	74.3875	38.086	67.3527		36.7158	16.4728	0.0130817
	TNRC6B	0.654319		26.316	8.02585	31.2297	12.9089	50.9037	10.4742		10.595	3.06302	0.0580036
	HERC2	0.654138		19.7844	20.3267	20.0075	20.4009	47.9747	25.2027		15.5045	4.31599	0.0388787
	PAQR8	0.652782		7.99831	15.6638	5.17349	8.55956	2.07482	6.87314		3.44921	2.01059	0.0350461
	PDS5B	0.652699		79.2851	26.2074	43.7954	16.9723	67.2419	25.0747		22.2749	6.65892	0.0500363
	FMO4	0.652452		1.37495	3.31048	4.75281	2.13895	0.962289	2.27585		1.28384	0.435701	0.0451796
	BCL11A	0.651771		66.2602	15.9116	9.36083	11.7383	18.6388	3.6142		4.18178	2.8636	0.0663065
	LRP5	0.650601		27.697	15.4144	22.1976	47.2394	17.6462	26.1967		13.2885	8.23386	0.0210117
	TRIM33	0.64961		28.5691	15.6138	36.085	28.3557	38.5065	17.4229		17.1484	6.44473	0.022461
	NSRP1	0.649209		49.059	23.1618	48.9351	23.0509	42.4109	24.08		22.737	6.03866	0.0342501
	ENPP1	0.64745		3.71242	4.42405	10.8297	8.83672	0.557646	8.98776		2.0176	2.56523	0.0242123
	HES4	0.646594		27.7295	19.7359	17.2623	438.813	81.9982	255.261		13.6436	23.5368	0.066031
	NXF1	0.646355		68.5204	41.0519	46.5154	66.4787	21.8848	45.5439		31.8024	8.25158	0.0338652
	NRDE2	0.646219		11.433	7.19391	15.0991	16.2013	24.5785	14.3449		8.6389	3.7667	0.0244052
	ABCA10	0.646162		3.44649	3.24325	20.2241	6.39942	1.70038	5.82867		1.45506	1.48255	0.0562481
	SRD5A3	0.645752		11.9341	4.61991	4.76916	10.768	6.4547	4.4982		3.86691	1.78787	0.0302886
	ISOC1	0.645486		66.6846	40.7163	13.5579	25.6383	15.4574	18.1517		13.2461	5.50589	0.0510288
	DPP7	0.644293		170.176	47.0011	10.3195	141.273	16.8518	51.1013		18.0934	18.0449	0.0511329
	HOXA4	0.642564		17.6502	7.15725	22.885	9.36433	26.8715	15.0639		8.65533	4.59156	0.0271951
	RGS10	0.642509		448.709	199.101	99.8095	5.55695	58.8419	4.29176		21.1011	9.5606	0.0786782
	UST	0.640506		15.0341	42.0565	12.2715	16.406	6.32992	15.7326		7.54209	3.92069	0.0473502
	C6orf203	0.63882		31.3576	14.5971	15.625	21.0351	8.43242	15.5264		10.4813	3.62359	0.0357995
	ZDHHC11B	0.63864		7.27158	5.89645	7.76295	6.02962	5.59442	32.6923		2.46506	2.44577	0.0567744
	UBA52	0.638567		1781.09	921.183	789.023	1771.98	840.065	1252.74		730.152	320.509	0.023275
	SCARF2	0.636432		5.83814	7.92171	1.72193	13.0376	7.71782	15.5641		3.69159	2.77796	0.0305521
	KANK2	0.635857		32.7437	217.654	67.8377	98.6472	21.0116	138.258		35.8905	21.0743	0.0512128
	DDT	0.635734		45.2648	18.9561	13.1575	56.7215	21.9084	32.5941		15.6678	7.99149	0.0356948
	SHISA8	0.63556		1.07924	0.779893	0	24.687	8.19877	24.1795		1.15384	1.93697	0.0649306
	TMEM18	0.634933		39.2287	31.4645	22.09	45.7348	30.0935	40.3637		24.5273	7.68176	0.0174545
	FN3K	0.633885		13.0631	8.9768	5.35593	26.158	3.74097	14.7913		4.71797	3.37591	0.0403709
	LUZP1	0.633462		15.005	9.90205	11.0102	5.32629	6.01981	6.27004		5.21989	2.08406	0.0311813
	AGAP3	0.632569		41.0182	39.5187	22.1855	77.561	58.9029	63.2513		30.6459	11.3504	0.0303943
	C1orf85	0.632468		32.8674	25.3862	19.7384	39.8728	14.7192	27.6333		16.1819	7.62193	0.0191719
	THOC2	0.631699		116.886	42.9081	119.049	77.4874	71.165	56.7063		49.8525	17.5754	0.0310034
	TMEM133	0.631403		6.01825	4.78769	5.19889	13.1553	1.66332	6.68305		3.06287	1.24927	0.0481182
	MAPK1IP1L	0.630886		38.9587	46.8677	23.8342	37.988	16.8772	29.4302		22.0401	5.28875	0.0362174
	FAM133B	0.630259		63.0452	19.4058	96.398	39.5228	69.6508	28.8936		26.4887	12.9586	0.0384552
	PCSK6	0.628294		20.5815	28.0916	3.06256	4.90442	20.8578	6.42649		4.5211	4.59161	0.0396416
	HIST1H1E	0.625893		4.68574	1.03976	2.29984	2.82309	6.69756	8.18371		1.90827	1.05339	0.0444493
	SLITRK4	0.625867		13.416	4.40017	0.147462	4.8301	2.38756	0.317343		0.759048	0.675588	0.0710007
	SLC22A23	0.625793		3.63029	8.99841	3.63297	3.6566	5.30781	6.32814		2.99887	1.46726	0.0258308
	MDM2	0.625278		52.6493	13.187	72.8732	57.343	23.3349	25.7255		21.0022	8.34701	0.0468449
	EVA1C	0.625004		5.10879	5.27602	5.14409	0.919814	0.445459	0.726927		0.93337	0.747083	0.0518304
	T	0.623734		0.045527	22.0282	0.116367	0.0116835	16.8975	0.0193183		0.0965188	0.141882	0.0910162
	ST8SIA1	0.623612		6.97328	11.8991	5.71549	5.85882	2.23947	2.74021		2.5263	1.93674	0.0326554
	EPHB6	0.623255		21.6111	24.9819	12.0668	6.14446	5.01242	5.86823		5.28459	3.04972	0.0478501
	CCDC85B	0.622922		5.56483	2.2286	1.58763	180.424	47.5291	82.2885		6.53499	4.8902	0.0818536
	SOX8	0.62177		36.0182	21.6355	8.72203	13.4636	3.12839	15.2723		4.58353	7.49643	0.0278128
	NOD1	0.621263		2.62064	3.11652	4.30672	4.01208	1.34183	4.3833		2.07981	0.77377	0.0279374
	BBX	0.620925		66.5761	27.3244	46.0829	39.6342	32.0923	28.757		26.7896	6.61563	0.0403433
	KIAA2026	0.62031		14.5539	14.8344	20.7351	16.065	10.8153	12.2469		10.5776	3.48561	0.0166187
	TMEM91	0.619374		6.05585	4.95636	7.19883	11.1083	18.4059	11.284		5.54996	1.97417	0.0444091
	DCLK2	0.619224		3.66292	14.3626	5.11322	3.26257	9.17693	7.8485		3.39552	2.00993	0.0383815
	C4orf48	0.618532		3.57648	1.1238	0.747304	149.343	66.6829	84.8928		8.66879	7.99275	0.073716
	STAC2	0.618391		1.96373	1.63795	6.11439	6.41601	0.245151	2.45388		1.04578	0.851586	0.0501497
	ATOH8	0.617495		14.6714	10.0249	3.104	9.59472	7.57072	7.37842		3.84429	4.09334	0.0158229
	ACAT1	0.617036		37.9868	19.0941	33.4964	43.8057	14.748	27.8812		18.5322	6.63222	0.0315699
	HSCB	0.61654		16.3488	11.3807	11.0484	22.3085	5.40104	17.8259		8.49609	3.03378	0.0369441
	MAPKBP1	0.615995		1.73223	5.24877	5.66204	3.66052	13.1182	6.10644		3.08145	0.737086	0.0666055
	SLC6A9	0.614915		1.90028	2.94445	1.39356	3.20735	0.585798	5.32587		1.19146	0.556911	0.0511257
	NAP1L3	0.614685		4.49037	5.40258	1.02756	3.97818	1.49678	1.93585		1.23878	1.15426	0.0295528
	MINA	0.614473		14.5006	5.29208	24.1229	12.9196	0.768582	7.58648		4.32902	2.42758	0.054986
	FAM167A	0.614283		2.44321	13.3487	2.89236	7.01283	2.08717	5.8712		2.02026	1.55892	0.0484964
	MT-ND5	0.613863		490.616	1613.78	275.121	335.084	4449.98	1191.48		335.543	133.541	0.0821178
	TROVE2	0.610828		54.458	18.6723	43.664	36.4325	26.7503	24.3493		19.8268	9.88741	0.0258073
	CHSY3	0.610823		1.61509	5.80658	1.60457	2.85473	0.73308	5.47306		1.27573	0.701081	0.0527158
	C9orf16	0.610784		51.9006	18.0527	10.0321	88.6664	69.9162	59.5633		24.0163	11.686	0.047377
	GATA2	0.610364		5.98082	11.7211	5.44133	6.67023	9.35038	1.60025		2.95044	2.82466	0.0230715
	ATP5H	0.609949		219.834	102.332	114.019	209.282	65.5649	144.991		88.6147	27.3207	0.0426141
	CLDN5	0.609674		19.88	5.66364	6.53823	91.1609	22.0575	33.6646		6.75767	6.02099	0.0683531
	NTF3	0.609381		17.943	17.849	7.32086	10.6326	3.91144	6.56196		4.38101	4.40476	0.0260175
	HAGHL	0.608097		14.1164	4.52601	1.3644	43.7423	7.42249	19.5949		4.0907	2.65195	0.0711244
	SPDYA	0.607105		1.6386	0.843003	3.73613	4.76456	3.14083	2.02953		1.34187	0.771164	0.0371572
	NMRK1	0.606018		6.02716	3.57602	13.9371	18.6313	3.44793	9.1926		4.44255	1.64207	0.0597942
	TOX2	0.605974		2.1199	1.20924	8.90278	7.6212	0.824486	10.5424		1.68432	1.50204	0.0516885
	C1QL1	0.605816		42.1506	31.8496	1.95332	10.9113	9.92522	4.66582		2.73875	7.15094	0.0438645
	EMX1	0.605611		26.0327	14.7168	1.09671	0.357403	19.5599	0.0596026		1.84363	2.64548	0.0639388
	TUBB6	0.603999		130.327	70.778	23.2033	121.649	82.8847	70.7491		36.383	38.6113	0.0190771
	SDHAF2	0.603486		35.7297	27.4669	13.6372	44.1853	16.6106	32.0559		18.6016	4.4288	0.0492679
	NAV3	0.603054		0.924598	42.1931	48.6548	2.52325	0.725767	34.7157		5.0704	4.84161	0.0669338
	C19orf24	0.60303		6.33844	3.08525	2.04955	15.2345	9.77764	11.5877		3.57582	2.24421	0.0445479
	SPTBN1	0.602848		79.6972	92.0246	43.2842	99.6642	49.6757	88.9792		49.9243	19.0156	0.0243093
	PRRT4	0.602087		5.92416	4.37082	2.87853	9.62396	1.24841	5.9533		1.44041	3.00962	0.0183432
	ZNF503	0.600696		73.9381	17.6695	33.8285	30.8522	31.6489	35.7526		18.8066	11.7	0.0333451
	NME3	0.600597		38.938	17.2178	16.8283	197.162	18.7901	116.649		15.3483	12.8171	0.0729089
	TBL1X	0.600224		8.41023	16.192	7.37879	8.88558	11.0085	9.55627		6.79947	2.57205	0.0245164
	PPP2R2B	0.599763		0.699633	9.16414	3.74041	3.054	1.31419	4.49463		1.27192	1.103	0.0515613
	PHF13	0.599427		19.4813	13.2654	7.96644	17.9667	4.82745	15.3456		8.46177	2.07654	0.0519141
	PTCH2	0.59856		1.55449	3.36377	0.887534	3.32614	23.7214	3.83864		0.659271	0.413144	0.0926369
	CCND2	0.597595		37.8219	117.522	42.8453	89.5887	37.0821	54.0841		32.8833	17.5816	0.0389261
	CGN	0.597384		5.13963	10.1822	7.59208	7.08705	4.846	10.1291		3.47125	4.41781	0.0131882
	CCDC91	0.59665		56.0801	21.8895	47.0108	11.9327	38.3571	16.5133		17.5554	6.31464	0.0533258
	LTBP3	0.59611		26.9547	53.2386	12.6344	60.1362	50.3242	48.5958		22.9246	13.7645	0.0273568
	GAK	0.596108		31.0088	14.6579	11.0241	60.8888	54.2178	27.3318		17.916	5.20799	0.0638341
	DPYSL2	0.59506		90.1599	77.3292	32.6906	59.7297	25.7321	48.0464		34.9695	9.56424	0.0512305
	RIMS2	0.593093		50.8455	7.31915	0.0380199	0.0910329	74.8241	0.386314		1.39431	2.70909	0.0882667
	IRX1	0.593039		12.7217	8.23712	1.72255	0.482583	12.5353	0.0874621		1.22531	2.04848	0.0550775
	ZMYND10	0.592466		6.66837	3.91995	0.450355	4.1168	2.64514	1.11155		1.40757	0.681455	0.0596567
	FAU	0.591883		581.583	403.868	271.793	1047.6	254.732	706.717		300.371	109.307	0.0538015
	NDUFA3	0.591813		166.742	93.4987	71.6989	174.875	88.2137	92.1362		71.3163	28.6561	0.0332168
	TP53I13	0.591653		17.331	30.2672	6.88795	50.498	66.4165	50.1823		17.0721	10.9359	0.0435266
	SH3BGRL3	0.590848		72.8723	30.8564	37.5979	74.8416	17.1133	44.0328		26.7062	9.82218	0.0484512
	TMEM117	0.590385		16.4828	14.5022	5.38788	10.4552	7.05712	9.11582		6.24156	2.93036	0.0315354
	SLC14A1	0.590187		0.284282	1.34673	2.72827	6.86248	0.818085	27.045		0.237099	0.30197	0.098487
	RBM6	0.590104		64.0185	33.5579	103.806	62.0434	81.461	65.2379		44.9501	16.3897	0.0306273
	IFT88	0.588838		20.9398	18.2327	12.9877	17.7037	9.06146	12.134		10.3064	3.79007	0.0252017
	RAB34	0.588409		195.039	105.791	91.1644	194.865	67.626	113.667		76.1605	33.9858	0.0348486
	JAZF1	0.587423		7.27033	9.01787	5.37095	7.62661	3.88863	6.50601		3.72199	3.12113	0.0143762
	FAM171B	0.587189		1.24386	6.15863	4.28143	4.17462	1.45994	4.24009		1.80019	1.16224	0.0358112
	SOX9	0.587114		22.0801	11.8021	9.6728	10.2219	8.54997	7.12679		5.74553	4.5487	0.0254953
	ZNF131	0.586917		53.1395	21.769	43.033	28.2411	31.1381	21.2936		22.7113	5.09107	0.0510425
	C12orf65	0.586626		39.634	22.3183	20.3376	23.7372	18.8614	16.8756		16.3844	4.13627	0.0430844
	GABRA5	0.585497		40.1958	14.9003	3.26581	9.87163	6.52537	2.45461		2.01856	4.38418	0.0604769
	CNIH3	0.585039		6.17513	11.2056	6.43902	20.0746	1.55538	16.2434		5.09172	1.94271	0.0638211
	PAX1	0.583742		15.7803	2.49231	0.058455	0.277324	7.47072	0.21061		0.285177	0.756976	0.0851855
	ST8SIA2	0.583448		7.13814	17.0487	4.84172	7.86678	4.59138	8.42962		4.41397	2.13726	0.0463867
	TIMM8B	0.583116		116.725	70.7183	59.5563	136.902	51.452	98.1372		57.25	20.369	0.0374447
	CDO1	0.582835		37.6341	37.8299	13.7835	42.7489	0.414078	28.26		13.7092	5.924	0.0561478
	GAB1	0.581587		6.09698	21.3717	6.90468	13.1625	4.94028	15.1228		6.06985	2.51107	0.0534461
	RNF115	0.580822		12.533	12.8166	10.009	11.7176	18.0166	14.2927		9.68823	3.36594	0.0180613
	MAP1B	0.5808		31.543	17.0908	34.9264	18.4091	18.3706	16.7937		13.6658	7.68581	0.0234791
	ST20	0.578793		11.7501	6.11149	9.28703	12.3026	10.6783	7.19476		6.46359	2.8443	0.0196342
	SLC19A1	0.578616		54.5241	27.2136	15.0464	17.7591	7.46705	7.11519		8.20618	5.21962	0.064056
	AP2S1	0.577821		93.3227	40.1005	39.324	199.669	78.2001	98.6761		46.0422	19.9397	0.0593983
	TFEB	0.577465		9.40908	4.39443	1.21322	5.38882	4.40857	3.8594		2.45591	1.35238	0.0448742
	CREB5	0.577124		0.831519	3.88508	8.22116	10.3668	4.17392	5.43448		2.6746	1.48659	0.0502478
	ADCY3	0.577058		22.9201	42.3663	14.0324	49.1677	13.9489	46.6913		16.6408	9.36845	0.0405249
	EID2B	0.575586		3.66203	3.87324	1.87906	3.7649	3.97133	1.88722		2.127	0.812752	0.0287274
	PSD	0.574987		9.36215	6.4092	2.38871	23.778	0.949336	9.95824		3.21926	1.54044	0.0780382
	METRNL	0.574971		40.6845	25.1829	17.2482	159.053	46.1875	108.447		23.7651	17.945	0.0619164
	MYEOV2	0.574458		59.6505	24.6197	25.7529	44.8577	31.7499	33.9967		24.4212	8.15071	0.0385723
	B3GALT1	0.574015		0.604894	10.798	1.53101	1.26613	1.30996	3.75764		0.679753	0.54052	0.0853031
	SULT1E1	0.572909		0.515994	0.906966	533.681	48.7192	0.506211	172.574		3.36656	3.84673	0.106201
	RASA2	0.572463		4.86912	7.92656	4.22014	6.12114	4.72757	5.22974		3.95743	1.38205	0.0226428
	TBC1D24	0.572346		5.51265	5.55407	3.86	8.28101	2.7	3.64564		3.3726	0.727106	0.0580888
	SEMA6D	0.570068		7.23315	37.1918	6.24828	6.2854	2.91559	13.5003		3.86506	1.96331	0.084319
	LRRC26	0.569652		0.140622	0.0873409	0.0370476	22.718	1.34644	6.43502		0.0136982	0.0145754	0.110536
	ACAP2	0.56882		8.00214	13.285	9.21929	8.47832	12.8536	10.4775		7.57798	2.69222	0.0201731
	CSMD1	0.568295		2.59811	36.3106	2.04253	2.62073	2.58568	6.72512		0.743013	0.621872	0.102656
	TAF11	0.567932		60.4533	29.5733	27.0723	43.6136	34.2639	34.0667		27.7662	6.03458	0.0482186
	CRYGS	0.567029		1.84331	1.33969	1.54621	2.43978	3.5146	1.73354		1.25671	0.633965	0.0309187
	SAPCD2	0.566476		15.4834	4.40474	4.23068	17.7646	5.24781	11.2263		4.86912	2.59791	0.053212
	METTL7A	0.566076		20.2315	14.5556	20.3878	16.4973	32.1687	14.9692		11.704	7.74342	0.020869
	PSAT1	0.565853		43.175	67.8086	34.9465	26.056	15.0639	40.3393		23.2617	7.98447	0.0523458
	CHST15	0.565571		11.0016	32.2522	5.76115	10.9611	6.2785	15.6757		6.60058	2.66539	0.0701269
	ZHX3	0.565392		2.25142	3.60225	3.62587	5.08419	2.65772	2.43718		2.04051	1.12445	0.0231561
	RNF130	0.564921		78.2883	37.2662	45.1998	50.2371	26.968	41.2782		32.0373	8.2348	0.0504259
	GALNT14	0.563933		3.49671	14.1338	6.11292	7.92872	0.0930892	6.15658		2.50174	2.07113	0.0533262
	PRRX2	0.563831		4.72468	6.02598	5.87651	21.0909	0.435316	28.1909		3.55258	2.36216	0.0776667
	FHOD1	0.561566		8.94522	9.13726	6.63218	8.37389	6.49993	7.78325		5.76544	2.21364	0.00961817
	C19orf25	0.560075		12.0743	11.0454	4.48823	14.1785	15.5262	15.5301		7.83241	3.52376	0.0301807
	LGI2	0.559699		7.86006	27.6756	1.74778	2.77949	7.37519	8.07606		3.15184	1.47119	0.0873424
	CNTNAP4	0.559666		0	8.32234	0.342735	36.8035	0.0786931	113.881		0.730898	1.10124	0.109599
	SHROOM2	0.559361		2.37279	6.00363	2.17334	6.0623	1.48197	3.63821		2.04871	0.819423	0.0571454
	MAN1A1	0.559193		6.98385	12.4756	11.6098	14.0485	4.75613	16.2426		5.80779	4.97386	0.0225239
	TCTEX1D2	0.558811		57.2517	29.5232	14.8285	39.9382	17.8452	20.7595		16.8181	7.47757	0.0527102
	C3orf62	0.55801		2.82625	3.45787	2.71331	2.95387	1.75266	3.33661		2.06639	0.779924	0.0207093
	TNRC6A	0.557168		32.8137	18.15	39.9726	15.4691	26.2646	14.5358		16.0253	4.94912	0.051746
	SLC4A2	0.557036		44.142	23.8111	21.4903	57.0179	34.6807	43.408		25.3492	8.17618	0.0426518
	SLC16A4	0.556662		2.92648	2.74767	3.25948	5.14935	7.03879	9.2617		2.44679	2.06637	0.0332916
	ZFY	0.556552		2.33773	4.0046	1.66735	3.41049	1.26193	2.53416		0.969052	1.78223	0.0184146
	CCS	0.556547		36.1939	22.6293	29.8047	55.8749	36.0616	48.6761		25.0587	11.4286	0.027772
	MFAP3L	0.555251		4.22799	2.30456	2.05973	3.88945	1.76312	1.37682		1.25535	1.25444	0.0246397
	HINT1	0.555049		444.635	245.348	154.749	416.343	185.782	311.392		190.03	66.0696	0.0466618
	ADRA2A	0.554651		18.7879	9.71005	0.969651	1.34199	5.08796	3.26113		1.26371	2.69181	0.0598173
	IGFBP2	0.553706		354.38	302.829	175.848	840.624	166.431	414.124		181.867	102.233	0.0585081
	NBL1	0.552639		77.1404	89.351	30.2337	132.877	19.8732	83.7276		31.3569	32.3554	0.0343457
	EIF3E	0.552461		865.599	313.974	739.312	428.717	279.688	300.058		303.579	81.3304	0.0680661
	CRYM	0.552401		3.99237	20.0871	52.8634	30.1779	0.279619	6.71828		4.23021	6.77634	0.0662765
	NUP85	0.551523		47.2259	26.6164	33.1625	55.5741	37.9498	31.6681		27.4707	9.55103	0.0304407
	KIAA1377	0.551071		0.539258	1.78647	5.392	4.67425	0.118193	2.58191		1.05968	0.491041	0.0799052
	B3GAT3	0.550296		22.8555	17.2725	9.70766	51.2516	16.8997	34.6374		13.7444	6.11798	0.060202
	SAMD11	0.550102		47.0101	50.2726	9.91862	67.1468	64.8297	57.9112		26.8785	20.2178	0.0281167
	FAT4	0.549543		3.74102	32.1183	6.55681	5.94479	2.35726	6.14824		2.1198	2.17933	0.0850302
	SEMA6A	0.549495		19.1581	30.511	22.4529	22.848	17.0883	23.7557		16.1035	7.27854	0.0198751
	ATOX1	0.549018		118.265	54.7914	54.5971	110.225	71.9845	81.8445		56.1878	19.7111	0.037684
	PIGG	0.548583		17.7725	14.0273	25.2247	29.9599	15.2435	20.0861		14.3492	4.85766	0.0346724
	TMEM132D	0.547676		3.85883	14.1934	3.14431	4.09603	2.02962	8.14315		1.971	2.63739	0.0466131
	MAP3K6	0.545829		7.49092	3.21548	7.50123	12.0851	0.522915	8.8311		3.38828	1.77393	0.0590004
	STK3	0.545511		11.841	13.2162	40.6874	29.5703	13.7016	21.921		13.6981	3.44354	0.0725877
	ING2	0.545214		51.6648	17.5272	12.926	19.7296	15.6363	17.5343		11.9586	4.87326	0.068576
	VPS13C	0.54476		11.7341	14.2905	45.3576	20.8495	10.8128	17.59		10.5192	4.67652	0.0660174
	TARBP1	0.544329		21.0813	21.8864	25.7535	59.2635	23.873	41.9013		20.2404	6.8625	0.0576827
	TCF7L2	0.543385		18.2391	11.2613	11.9147	13.2542	46.4175	14.5372		9.98025	3.57044	0.0777098
	PFDN5	0.543282		913.917	728.705	819.911	1389.96	368.698	882.775		577.717	172.554	0.0517872
	LRP8	0.540145		6.22412	14.0943	3.78992	6.94255	3.01701	7.5046		3.33842	2.71437	0.0414901
	SDSL	0.539245		10.0839	3.09908	5.23547	19.0704	7.35068	10.8569		4.46849	3.31939	0.0477983
	LETM2	0.539134		1.58397	2.44553	2.00308	2.51558	1.52664	1.45044		1.38068	0.527423	0.0266365
	NOVA1	0.538701		12.4646	19.3171	12.1545	24.8677	19.4557	12.6026		11.6573	4.3414	0.0350516
	IL17D	0.538112		32.9458	26.0936	12.4914	8.60597	7.20109	7.93051		7.42113	4.77546	0.0605518
	ZNHIT1	0.538012		43.9831	22.8104	19.8736	57.1185	27.0749	37.4601		23.33	6.91791	0.0562477
	KRT10	0.536902		8.62256	5.82636	6.73048	11.5247	5.32056	9.75314		5.6296	1.92144	0.037098
	HERC5	0.536716		10.6129	10.6658	4.77859	12.0004	0.73598	5.16257		3.11952	3.40116	0.0383355
	FASTKD1	0.536619		13.773	4.50749	19.0474	17.3493	7.09427	7.70287		7.21509	2.14852	0.0687207
	TANGO2	0.536598		4.96319	4.23627	2.82385	5.12392	4.23063	6.7811		3.32581	1.24167	0.0312193
	TPRN	0.536303		9.81989	9.11254	1.63983	20.8135	8.68502	15.9815		4.47797	5.55848	0.0352129
	INPP4B	0.535438		2.24547	37.0283	8.82005	11.8732	1.4945	1.91008		2.0689	2.21296	0.0944951
	TERF2IP	0.535427		64.6546	45.7453	66.1714	54.2608	28.5079	54.2501		38.6905	11.4838	0.0358871
	TGFBR3	0.535133		11.5908	13.5504	9.61446	8.53752	4.74941	7.53986		4.87109	5.11684	0.021966
	HOXA3	0.535067		42.3922	25.4091	28.3272	19.6102	44.9184	27.0654		19.1321	12.6507	0.0249461
	SPTLC3	0.528978		1.64998	4.29677	5.99254	6.49105	1.10504	5.47738		1.83571	2.12237	0.0335634
	SP110	0.528821		12.3087	8.55129	17.1421	11.3597	7.1382	11.7808		7.61743	3.64482	0.0300368
	COX6C	0.528409		432.467	178.932	206.138	396.239	92.9709	269.594		173.3	38.2921	0.0789469
	DCXR	0.528268		91.1771	28.298	25.7221	124.187	21.9372	61.5379		28.4505	15.7214	0.0693911
	ABCA6	0.527456		0.559523	1.78725	13.8132	10.9427	0.45617	6.24635		1.55129	2.03437	0.0718049
	KLHDC1	0.526307		1.73643	2.56337	1.90894	2.7667	1.19181	2.19671		1.37635	0.725278	0.0265371
	ZDHHC24	0.525585		2.60148	2.33063	1.21597	5.71569	2.41382	4.36638		1.82927	0.80036	0.0592784
	GPATCH11	0.524108		7.80135	4.45733	5.07764	3.08411	4.43198	2.55366		3.13173	0.895639	0.0601355
	OSCP1	0.523436		17.3349	15.071	7.19037	14.3137	3.15007	11.1995		7.1111	2.80098	0.0571205
	PIK3R1	0.523428		21.3194	27.4086	23.9997	13.335	7.24639	23.6222		12.1554	6.37756	0.0383012
	ZACN	0.522777		4.37735	0.0535283	3.37981	10.4572	8.86799	12.1422		2.41516	3.23578	0.0455604
	SUSD5	0.522729		6.36165	25.7225	1.01272	0.775398	6.53835	2.13095		1.73325	0.767597	0.112621
	KPTN	0.521258		6.27076	4.5659	11.4585	13.9246	9.84155	10.379		6.17641	2.76136	0.0402278
	USP34	0.521154		60.0524	59.3641	66.7884	72.6614	49.8084	63.4892		46.5124	17.3647	0.0114843
	IL33	0.521091		0.0647925	7.94834	1.20046	30.1067	2.39485	29.544		3.03102	2.80948	0.0941073
	WWC3	0.520376		6.25994	10.1128	4.7978	4.39366	4.65973	8.21519		4.54438	1.26673	0.0560589
	CDKN1B	0.519808		82.4223	58.7905	25.3225	41.013	26.0075	43.1331		27.8284	13.4976	0.0507876
	DYNLRB1	0.51979		207.052	129.681	104.619	190.49	74.7638	123.008		91.6178	38.8973	0.0424522
	SUPT5H	0.518585		66.0943	37.9242	69.1395	61.2681	56.2892	70.1143		45.2764	16.6121	0.0266708
	DUSP28	0.518449		4.60807	3.96931	2.89983	5.07628	2.23207	2.98449		2.68919	0.709868	0.0497075
	TEAD1	0.518184		15.3844	21.5601	14.6792	9.48085	12.537	12.8242		9.97788	4.49386	0.0309561
	LIME1	0.517831		0.78404	0.0987656	0.344138	10.4112	14.0693	6.99634		1.60839	1.45709	0.0887468
	TLE1	0.517425		43.4336	36.8649	45.0697	73.2524	26.8657	55.0071		32.4143	11.7194	0.0447053
	RRBP1	0.516976		83.9967	43.026	63.4948	67.7317	45.2401	54.5364		39.8481	22.962	0.0260632
	PTHLH	0.516685		3.2043	8.85229	2.57916	1.00572	1.13116	3.71817		1.20592	1.39757	0.0623395
	PTPLA	0.515412		19.1259	7.20219	7.00798	11.5796	1.56932	7.14291		4.20987	3.25689	0.0572888
	ZNF559	0.514997		17.8463	18.0328	23.0771	44.0507	14.3771	26.2649		15.4016	5.86731	0.0576382
	WBP4	0.514024		28.9258	10.5368	23.6052	15.4832	24.0601	12.4945		12.2864	6.0512	0.0412123
	TSNAXIP1	0.513989		4.16939	7.3746	2.58912	5.49072	5.55352	4.9267		3.05456	2.22549	0.0274311
	TMEM50B	0.513985		22.4726	23.0683	20.2068	17.8115	5.97394	17.6577		11.9826	5.19634	0.0407627
	LARP7	0.513741		152.927	46.0031	105.735	63.5467	72.218	54.1516		48.3157	26.1539	0.0506434
	HOXD11	0.513366		72.1737	19.4153	36.5323	57.1598	35.109	40.8774		23.2063	21.099	0.0313042
	RYBP	0.512302		24.0969	33.7409	23.698	14.5688	10.6634	15.0541		13.4461	4.90226	0.0560851
	MED31	0.512208		22.9758	17.7802	5.71869	16.0685	6.79665	11.292		8.58158	2.77374	0.0706091
	SOWAHC	0.5119		18.7995	2.5405	3.27282	11.2894	1.31137	5.67447		3.27818	0.845698	0.108918
	CCSAP	0.511865		16.3524	8.08865	3.04205	6.29216	5.40682	2.80724		3.60764	1.62524	0.0804946
	HECW2	0.511133		3.65975	8.12391	1.6328	3.33699	2.40917	5.24559		1.78427	2.1348	0.0381116
	NME7	0.511077		111.899	15.992	42.405	46.6371	12.1305	16.2113		17.9689	7.05519	0.0994807
	CASP4	0.511039		12.7239	18.1813	10.7372	24.4601	5.93508	23.9709		9.4211	5.39838	0.0470092
	PDXP	0.510838		14.1525	13.3695	4.26283	13.4896	5.75947	8.29988		5.933	3.39695	0.0439114
	CACNA1D	0.509961		3.7876	2.50224	10.9642	0.696928	0.791239	0.360528		0.795051	0.653191	0.103747
	DDX60L	0.509637		3.38026	2.91787	4.46812	3.84458	2.75234	3.41724		2.3389	1.51379	0.0245434
	KIAA1644	0.508005		2.94988	15.853	2.45606	2.69088	0.418063	4.68405		1.51312	0.98976	0.101995
	FOXC1	0.507956		45.2507	26.7014	28.8407	55.4955	25.4293	36.569		19.7287	20.8285	0.0269176
	SEC61G	0.507409		199.712	86.8244	126.118	186.962	65.151	121.483		83.8377	39.6347	0.0468588
	PBX4	0.507096		3.62308	3.33697	4.81384	6.36478	2.73727	7.45489		2.95883	1.61967	0.0407717
	MNS1	0.506062		26.4472	14.8413	26.1067	10.339	15.3751	9.90707		10.1675	6.43358	0.0411643
	NTN4	0.505005		4.74237	13.4776	4.15202	6.2346	6.0348	6.75549		3.95122	2.47108	0.0479788
	CEP152	0.503253		7.54348	3.81544	8.63451	5.64389	20.8407	6.11428		4.76727	1.80293	0.0874196
	CNTN3	0.502578		3.32586	11.4774	5.24189	4.14409	0.733112	6.78397		2.29582	2.3008	0.0550868
	STK17A	0.501778		7.30922	6.85722	3.48853	5.99895	4.92438	6.55107		4.19621	1.88501	0.0308327
	ERCC1	0.501459		55.4262	43.188	25.431	49.5628	17.9727	31.6582		24.9958	9.79155	0.0526542
	SYT1	0.501263		6.63771	1.86129	358.164	64.971	17.1366	62.2678		10.4932	12.459	0.119189
	FAM57A	0.500557		16.5831	16.6804	6.18224	14.8035	7.70484	14.0151		8.08365	4.57392	0.0378464
	AMFR	0.500293		45.8125	66.1719	31.1619	55.836	23.0536	52.4232		30.9173	13.5641	0.0437523
	USP16	0.500208		34.5577	23.893	26.6327	25.3229	17.0754	21.0254		18.7659	6.07375	0.0370327
	ST3GAL5	0.499651		9.59639	17.5798	9.51145	12.6439	3.69219	10.6352		6.67118	3.34836	0.0492235
	AMY2B	0.499351		7.41125	4.69645	4.8277	9.76422	4.77829	5.84557		3.73412	2.95656	0.0300254
	AVIL	0.498906		0.579777	3.19485	3.91476	3.16391	1.50404	3.5142		1.66811	0.654243	0.0664668
	TBX2	0.498678		0.700417	8.77323	13.7115	37.461	14.7682	34.7672		7.14825	7.84555	0.0635799
	CRIP1	0.496326		309.181	35.9245	26.0333	736.977	12.8888	25.6152		23.0966	47.8479	0.108622
	CYB561D2	0.495934		7.99438	6.61934	2.27573	15.106	3.51701	12.52		4.58566	1.88168	0.0801979
	ACSS2	0.495511		24.0221	9.16441	13.4318	25.4804	10.1118	26.7056		10.6783	6.97219	0.0443695
	CRLF1	0.49543		11.2539	56.216	111.211	27.705	1.26274	17.9415		11.1434	12.7433	0.0877382
	GALNT8	0.494086		5.16982	1.07243	2.65521	7.15072	0.98766	3.08471		1.46027	1.42005	0.0607673
	SSR4	0.493972		163.334	129.785	82.0959	368.938	88.3347	255.405		107.881	37.1616	0.085821
	LTC4S	0.493615		1.80872	4.88958	3.28883	12.4609	2.61513	3.32239		1.77084	2.0761	0.0657398
	MAP1LC3B	0.493156		45.2099	34.5488	13.6487	38.0189	16.7756	29.5894		20.8675	5.45984	0.073906
	KDELR3	0.492097		6.75484	19.9878	9.40166	12.7064	0.914513	11.0717		4.73789	4.62771	0.0519603
	LRP5L	0.492013		4.25095	5.07368	4.8982	13.9777	6.59777	6.03529		3.80937	2.47755	0.0546081
	KIN	0.491473		23.8254	11.8271	16.8132	14.4532	11.7575	9.04382		9.97026	4.23279	0.0478106
	TREX1	0.491083		10.5485	5.352	3.04412	17.9363	5.4059	9.92193		4.96544	2.23615	0.0774299
	GSS	0.490003		31.3885	23.4312	10.3103	30.7902	12.0683	22.7696		14.5902	5.72086	0.0584975
	GPR155	0.489819		0.916867	2.51663	3.8193	2.68991	0.670674	2.14075		1.1769	0.760748	0.0578853
	NFIC	0.488207		18.9032	17.2169	16.4631	25.6119	13.9208	19.7758		11.1728	11.3378	0.0344032
	RAB11FIP5	0.488178		5.8041	11.2947	2.07437	5.95606	2.17684	8.32155		3.33375	1.7717	0.0704289
	ARHGEF9	0.487999		6.89145	16.4716	5.45683	6.87131	4.73463	9.88837		5.28896	2.00816	0.0737534
	PCDH9	0.487038		20.611	3.41502	2.17641	7.62035	19.1031	2.9224		3.20709	4.12533	0.0713997
	CX3CL1	0.486712		0.698059	2.0027	3.14152	13.3771	5.0996	6.57873		2.31538	1.27377	0.0953739
	NDUFC1	0.486692		68.376	60.1348	44.0848	62.5621	30.4584	42.9456		36.8287	15.4855	0.0395014
	NUDT1	0.486282		57.1472	18.1533	10.7957	54.363	31.0068	31.5716		20.3202	9.06806	0.0723169
	RHBDL1	0.485829		0.360331	0.204608	0.434837	3.11074	6.77423	5.16153		1.01281	0.603855	0.105056
	EMP3	0.4856		64.1526	36.6387	27.2788	123.134	23.6129	80.7783		29.0458	23.8342	0.0610881
	KLHL29	0.484894		5.945	10.0533	5.63306	7.49955	7.53502	9.88896		3.64307	6.60563	0.0383103
	BRSK2	0.484303		3.21071	3.76214	1.39238	9.03376	2.00568	6.72973		1.45392	3.04258	0.0411634
	EBF1	0.483388		14.4433	3.38073	9.99544	5.08128	9.02015	4.29238		4.136	3.1441	0.0537966
	DEPDC5	0.483325		9.51641	12.2463	5.81888	9.88582	6.66511	7.22713		6.45636	1.93809	0.0505469
	CBFA2T3	0.483198		5.277	9.49343	3.69103	1.66403	0.210711	2.08133		1.59429	1.11677	0.0894092
	MN1	0.481439		15.7048	13.2528	4.6778	5.69626	7.11151	8.98441		5.56416	3.25215	0.0543998
	RET	0.481374		8.51444	7.91573	5.75726	7.17068	0.263787	20.5576		2.83879	4.80202	0.0558067
	SMOC1	0.480976		1.73343	18.4373	7.65495	6.46925	1.24492	15.1926		3.22259	3.85404	0.0683502
	CRMP1	0.480632		77.7374	37.5171	20.2642	69.2371	0.611472	42.496		16.8683	21.7959	0.0542274
	PLXDC2	0.480367		16.8667	24.9999	12.2502	18.9504	8.91777	25.8166		11.5871	6.53094	0.0443588
	ANKRD54	0.480296		14.2679	11.4348	6.13744	16.8259	7.68559	13.595		8.19413	3.12303	0.0535516
	C11orf87	0.480208		0.0287751	7.96384	4.22791	4.76611	0.090203	1.52701		0.888003	1.48771	0.0751512
	UACA	0.479458		28.983	20.7926	66.2132	54.7443	16.3315	33.2104		24.8906	4.63657	0.10178
	GGNBP2	0.478593		67.9291	32.0734	40.417	63.225	35.6009	38.6948		34.8854	8.64407	0.0676551
	BBC3	0.478235		6.14954	2.18406	2.72199	11.5326	7.33957	6.50996		3.35584	2.27681	0.0600926
	C14orf2	0.476411		259.159	106.288	103.486	198.451	93.6793	161.281		108.276	29.7402	0.0789072
	C11orf24	0.476245		12.0407	6.26862	14.9809	14.0284	7.11208	10.1867		7.66127	2.95045	0.0515935
	ALPK1	0.475587		3.37956	6.30388	5.70286	4.9266	2.85706	4.05812		3.35986	1.13382	0.050878
	TOB2	0.474084		13.7355	19.6592	11.102	12.0368	11.6254	8.68403		9.28208	3.70164	0.0453623
	MRPL20	0.472999		131.987	62.5132	78.0243	118.501	30.9957	94.4343		60.2297	17.5409	0.0781772
	SCO2	0.472457		14.2147	6.41116	2.4772	24.8038	6.965	13.5455		6.20922	3.0385	0.0881341
	IFI44	0.472102		29.2899	22.1005	24.3696	21.6557	11.245	25.1583		14.3073	10.8708	0.0353313
	CTSH	0.47202		55.4438	87.53	14.1373	53.6821	6.96813	39.2522		22.7424	12.9135	0.0823701
	C10orf32	0.471581		33.8004	21.892	16.1467	30.188	8.11443	24.1812		16.2742	3.61127	0.0879905
	PIK3R3	0.47156		16.8318	28.0433	5.60527	11.7207	9.72578	6.45899		6.57866	5.37765	0.0642185
	ARHGDIA	0.470438		122.485	61.2687	61.1405	168.398	61.5636	115.954		62.5942	31.7329	0.0597884
	HSD17B12	0.470078		43.3649	37.0381	24.3596	30.9378	17.1673	39.7691		22.4117	10.6798	0.0439864
	CHPF	0.469573		22.7188	12.638	6.71443	41.8409	7.08632	44.4214		10.3958	8.9634	0.0741703
	PRR13	0.469108		104.661	45.5223	49.1977	97.1573	28.7337	64.0738		45.6754	10.7883	0.092356
	LRP2BP	0.468543		1.39872	1.27071	3.86812	3.4089	1.41828	2.09616		1.36999	0.736418	0.0644747
	PSENEN	0.466655		46.8166	30.7943	24.8792	26.6051	16.2053	31.1518		21.7082	6.39508	0.0666163
	SSR2	0.466507		352.912	160.143	139.378	320.423	98.6322	273.754		150.733	52.2864	0.0782431
	ZC3HAV1	0.465475		6.73622	7.33538	8.52474	7.90351	2.37072	6.08713		4.68435	1.6926	0.0578994
	SMAD6	0.4652		12.0662	8.81125	4.87475	15.0368	12.2837	12.3944		7.44249	3.89864	0.0448488
	YJEFN3	0.465164		3.31362	2.85761	3.95173	10.6889	29.01	15.8848		4.88961	2.79994	0.104937
	TBX1	0.46501		5.8005	10.0471	0.280163	0.0809752	21.3446	1.52296		1.30668	2.97248	0.0935235
	RTN4	0.464905		156.286	134.014	115.856	135.191	133.213	111.804		88.3263	65.7084	0.0314748
	GPR125	0.464253		27.6251	46.6193	21.2274	26.3352	11.1727	23.2003		17.7678	6.14877	0.0761939
	TMSB10	0.463962		5351.26	1449.67	1864.89	4382.02	1603.57	2372.86		1838.14	521.834	0.0992025
	C12orf57	0.463774		292.657	178.955	74.7666	632.548	162.627	347.726		150.912	84.1271	0.0865951
	RGS17	0.463668		2.33808	3.66013	3.53816	4.31251	0.262293	1.16442		1.41229	0.862959	0.0748291
	ZFHX3	0.463291		10.9518	7.46732	9.03518	5.99916	10.3933	6.47108		5.96175	3.17217	0.0386559
	DYNC1H1	0.46095		92.1743	58.367	56.3782	135.094	49.0005	101.646		57.1198	20.7113	0.0697884
	LAMTOR1	0.459613		72.9117	58.0665	24.146	81.7027	25.3784	59.3749		37.2903	11.4785	0.0827358
	PIGP	0.459048		21.8531	16.1501	11.1234	19.2319	7.26527	15.592		10.4464	5.04777	0.0515536
	JKAMP	0.459002		25.3409	38.9703	17.3472	34.2492	9.934	27.7316		17.8676	6.1432	0.0740665
	STXBP6	0.45894		27.8542	46.5007	11.8689	24.7268	8.09609	21.2406		11.7622	11.7002	0.0555275
	C17orf49	0.458808		117.483	57.9859	66.0895	94.7136	50.9835	61.0364		51.6423	24.468	0.0517271
	SLC43A1	0.456865		7.49574	6.7062	6.23158	8.74349	1.56934	4.40746		3.81385	1.93226	0.0615905
	ZNF236	0.456725		9.81131	3.15072	5.51018	5.73275	32.4007	7.30001		4.6626	2.23165	0.11882
	ALDH9A1	0.456526		34.1684	31.3531	33.179	50.2272	12.7051	33.6725		23.9485	6.90991	0.0746209
	ANKRD36C	0.456439		18.6786	10.8503	27.5782	10.1045	28.0406	5.39134		9.9735	5.34445	0.0763471
	SH3RF3	0.456378		11.1457	17.9521	4.63227	14.9325	11.6172	18.9736		9.11771	3.69097	0.0655363
	EVI5	0.456322		8.87399	7.01686	10.3166	6.00572	7.08696	8.50379		6.18312	2.31649	0.0398985
	SULT1A3	0.455038		9.03533	5.71498	7.01098	11.5115	21.4298	10.1774		6.51302	3.84306	0.0670187
	CRIP3	0.454888		2.02479	2.45719	2.94178	2.98254	2.20359	1.83751		1.74097	0.98457	0.039883
	NBPF14	0.45422		11.6306	19.6262	12.235	8.87796	12.5298	13.461		9.58222	4.08553	0.0470344
	ASCL1	0.453951		2.63008	23.1408	3.17397	0.00527706	0	0.00581378		0.399013	0.666439	0.143269
	FAM63B	0.453916		11.2976	8.45219	9.3761	7.62765	9.29834	4.39401		6.20245	2.54288	0.0483206
	CDH10	0.452644		2.59566	0.509465	0.0442446	5.4621	1.27176	58.2021		0.665509	0.563012	0.153777
	RERG	0.452391		0.636286	6.32219	21.4541	27.1799	0.46763	21.9008		5.44668	4.79692	0.0937231
	CTNNAL1	0.451384		71.5623	31.5566	26.6788	45.693	23.3048	37.3307		26.5674	10.661	0.0745707
	LRIF1	0.451257		23.1386	7.27864	8.2476	11.3151	4.68164	5.96955		5.9118	2.52078	0.0979232
	GABARAP	0.450446		561.08	383.344	391.926	526.326	219.011	393.621		303.16	121.113	0.0527438
	MXD4	0.450327		19.719	21.7213	7.6656	28.9343	18.6248	33.589		14.9084	6.11216	0.0691528
	CHST2	0.449964		18.5498	19.7646	8.07563	26.3683	12.0707	31.63		9.31483	13.7065	0.0424458
	APRT	0.448759		54.4254	32.2126	16.0007	89.4833	25.2872	74.0437		29.337	13.7929	0.0875053
	RFXANK	0.448725		125.52	50.9792	27.3766	91.7904	69.0763	57.5816		46.5349	18.8341	0.0803216
	USMG5	0.448103		585.336	149.189	185.228	395.664	118.119	259.792		179.187	51.4496	0.110284
	G6PC3	0.447995		29.2592	28.3416	18.5605	51.4092	18.245	37.0183		20.2296	10.3845	0.0607102
	ASIC1	0.447803		5.16008	10.3787	3.22941	5.00155	3.7283	7.2076		3.52366	2.40659	0.0569985
	HOXB4	0.447524		13.6019	9.56982	14.4869	9.12592	28.6845	9.21709		8.12944	5.86058	0.0637552
	RUFY3	0.447467		24.5287	23.5749	34.0789	24.6881	28.5137	23.5088		20.6728	7.68631	0.0306231
	SPRN	0.447392		1.8924	1.0565	1.13921	3.21146	3.62047	3.28036		1.49143	0.810282	0.0683976
	MGP	0.446609		86.0371	108.959	806.607	672.477	20.784	442.392		132.514	167.125	0.0857258
	NDRG1	0.446265		34.597	39.0822	20.4339	48.3064	17.6561	38.6052		24.068	8.44977	0.0682919
	JAK2	0.446014		2.3991	4.27716	3.4661	5.39331	1.35498	4.47555		2.33954	1.26002	0.0604072
	TLE4	0.445725		28.8103	41.8099	33.8547	27.5982	19.6028	28.2814		22.5093	9.40623	0.0470904
	CRISPLD1	0.445634		20.4719	154.79	9.45164	14.4476	3.46863	13.2928		7.60551	5.21512	0.144171
	CRTAP	0.445257		72.6866	117.275	61.3556	67.3053	50.0035	97.5941		55.3393	25.2099	0.0540757
	ZNF781	0.445239		3.043	2.28807	3.34976	5.09138	1.98877	2.75208		2.16415	0.9698	0.0592357
	CTSK	0.44476		63.8383	166.704	67.335	47.3146	16.831	71.9692		24.0308	58.1831	0.0499092
	CCDC149	0.4446		4.63088	12.8925	2.98595	4.06753	5.58419	6.4619		4.13557	0.890884	0.117115
	RUNX1T1	0.444239		0.999137	5.50023	16.969	11.4295	1.95077	11.1952		2.95578	5.13792	0.0625022
	PROS1	0.444176		7.97339	16.8972	13.129	12.28	2.18414	9.51487		6.39957	3.80174	0.0666151
	BCHE	0.443872		16.0318	8.5797	0.492174	17.2719	3.66917	26.6355		5.1921	5.88007	0.0773682
	C1orf54	0.443781		43.1203	22.3267	42.8624	80.1983	26.2997	81.6889		31.7754	13.9056	0.0833122
	USP41	0.443675		6.84084	10.3173	0.922742	3.88933	2.09679	1.49929		1.70643	2.09925	0.0801308
	ADAMTS5	0.443373		10.369	7.75569	6.33837	5.42874	4.4491	4.79481		4.61497	2.0741	0.0577294
	PIP4K2A	0.443337		12.6069	14.4315	5.43908	12.349	6.54664	10.8499		7.71519	2.39554	0.0728102
	ASIP	0.4433		13.8448	4.13747	0.15833	0.0869164	3.10709	0.0629005		0.745756	1.02998	0.126891
	NEFM	0.44167		116.003	8.25622	13.4878	46.4483	96.8813	62.698		22.5006	35.2278	0.0643042
	MRPS6	0.441637		120.866	46.0098	30.2843	66.7923	33.1413	45.688		35.9838	14.0994	0.0967294
	C14orf37	0.441471		10.2318	20.3121	4.22243	4.64928	5.86432	4.50939		4.47071	2.37264	0.101617
	SGSM2	0.441408		28.3126	26.7717	16.6322	45.9867	43.0373	39.8909		22.4052	13.6434	0.0499523
	LDLRAD4	0.441107		5.08514	23.8734	2.58248	4.53002	5.91809	8.303		4.13435	1.81417	0.121732
	PGBD5	0.44098		1.89088	4.67998	2.00868	3.01396	4.18859	2.87329		1.73202	1.99236	0.0446193
	BICC1	0.440818		4.92042	11.8191	14.0132	9.80543	2.87625	5.76708		4.70005	3.59314	0.0636582
	NFATC4	0.440619		42.4766	36.6656	35.4512	46.5379	69.7255	41.3719		34.1616	12.8471	0.0552825
	FAM118A	0.440338		5.13633	34.7962	8.52533	18.1672	43.0765	7.23388		9.73168	6.22931	0.100387
	LRRC27	0.439627		7.22255	14.9021	4.12274	9.04401	5.76166	5.05741		5.29267	1.50642	0.101701
	GCSH	0.439103		43.7602	35.6515	20.041	38.6273	10.994	16.9705		18.773	6.90378	0.0873205
	IQSEC2	0.438923		2.25308	3.31261	2.69686	4.76512	3.8864	4.74187		2.44669	1.60428	0.0462472
	UBN1	0.437591		26.005	13.1063	12.1946	8.00005	35.9989	11.4266		11.9912	1.80862	0.124521
	RAB11FIP2	0.437271		14.5885	7.57166	25.089	7.97683	21.3715	7.11662		8.19921	5.37722	0.0734395
	HSPA4L	0.437225		2.343	6.28912	2.32466	2.93722	0.883808	2.22408		1.66662	0.845751	0.0935026
	KRCC1	0.435467		27.3591	19.5491	32.3012	22.1399	15.3214	15.3909		14.9582	9.42463	0.0488113
	NR2C2AP	0.435283		10.5167	10.0834	5.26049	16.6751	4.62225	8.61692		6.19178	2.76867	0.0784953
	RASA3	0.434526		9.92812	14.2998	5.67935	11.5563	6.05858	10.7641		6.97133	2.98969	0.0623923
	ADAM23	0.432907		0.495873	10.7832	1.80717	3.11517	2.22259	0.767558		1.16535	0.859097	0.126907
	KBTBD3	0.43258		5.00984	4.00259	2.15561	3.79876	1.00771	1.90233		2.00828	0.724123	0.0942411
	SLC16A2	0.432541		7.54153	34.5842	10.3004	12.6463	1.76211	14.6453		7.0756	3.81203	0.110392
	FKBP2	0.432476		43.2449	30.5825	34.6082	97.4491	22.7118	70.8981		32.6179	11.3883	0.10307
	SLC47A1	0.431552		11.085	8.54114	2.52186	3.78681	0.677744	1.90129		2.31477	1.52288	0.107046
	ABHD12	0.431498		30.5887	24.0398	7.57737	28.4748	10.6714	20.5209		14.3699	4.37672	0.0958083
	PIM2	0.430803		6.52546	5.12372	3.03124	6.13081	2.53344	4.24957		3.35335	1.26801	0.0701561
	SSU72	0.429467		87.1814	58.8587	32.684	65.6761	20.0417	55.2102		37.653	12.4312	0.0912275
	FHIT	0.42946		29.6182	3.03157	1.2787	1.48814	91.5679	2.56088		5.1093	2.36497	0.156746
	RAC3	0.429222		38.2289	14.0942	4.49927	45.2227	10.3559	13.1631		10.6605	7.31714	0.0995976
	EIF3K	0.428724		344.967	159.711	123.383	362.764	109.588	242.715		150.836	59.3337	0.0900518
	LOXL1	0.428698		8.79211	42.6623	41.5073	100.942	0.494569	42.3135		17.9926	14.6693	0.102845
	CELF6	0.426853		1.71989	3.22128	1.72571	1.8337	3.01283	1.85045		1.4024	1.23812	0.0494549
	ZBTB3	0.425966		4.93241	3.39858	4.04547	4.37756	2.49186	2.9033		2.80819	1.1483	0.0546767
	AURKAIP1	0.4258		58.1653	27.6626	22.157	117.335	32.6804	81.0123		34.465	14.6521	0.106533
	SCML1	0.425598		2.49253	4.72748	8.31567	12.0722	3.03202	14.1596		4.67803	1.68098	0.112932
	C17orf59	0.424796		3.28819	1.59209	1.98998	6.57021	2.29093	4.72634		2.09791	1.17433	0.08467
	BAG2	0.424592		18.8731	6.03699	2.96239	12.818	5.23154	7.72891		5.40691	2.44181	0.10469
	CYP26B1	0.423935		0.175583	31.9452	8.54217	14.0825	2.23981	13.9898		5.15498	4.31571	0.109542
	DENND4A	0.423056		3.6807	5.96522	4.12242	6.62069	2.60323	4.41577		3.34698	1.4006	0.0649616
	EPHX1	0.422568		97.2006	92.0581	32.1463	84.8959	25.8043	84.2568		34.4698	50.9118	0.0516019
	BAIAP2	0.422459		14.4968	14.8004	8.94551	36.0871	4.4058	22.4824		9.99368	5.06126	0.101527
	ELAVL2	0.422337		32.3477	17.3904	9.95925	11.6168	4.47708	8.89263		6.63556	7.83975	0.0728322
	HSPB11	0.422252		51.2033	29.8099	16.4637	35.7325	14.2701	27.2632		19.4457	9.38484	0.0795429
	BARD1	0.421539		11.1043	6.38116	7.92474	4.38469	17.9951	3.60811		5.24759	2.53255	0.0994452
	FAM78A	0.421259		6.82145	4.99409	0.738698	5.07284	0.493228	3.58201		1.76036	1.86473	0.0771694
	PTGFR	0.421222		10.0645	8.89188	1.90523	0.483417	4.12793	2.05076		1.27261	3.889	0.0642722
	ARHGAP29	0.42122		6.77811	10.4258	5.88278	3.98164	6.38316	6.30897		4.43321	3.10205	0.0530807
	CCDC109B	0.420232		1.29664	7.72783	18.5186	13.5906	1.1264	9.52244		4.93543	1.95044	0.12384
	PTRF	0.419451		52.6654	56.324	36.6885	61.275	18.9826	86.3536		28.2522	33.8845	0.0536591
	AP5S1	0.419263		3.79397	4.88876	3.30095	6.91505	2.4339	5.3743		3.24053	1.27887	0.074104
	CALML4	0.418494		12.5897	11.4701	20.4335	17.4384	4.81577	9.79057		8.77883	3.94753	0.0799562
	SMR3B	0.417707		0.0737911	2.12229	247.262	0.656069	0	2.54629		0.0707118	0.134211	0.176285
	MAP6D1	0.417205		4.77598	3.81581	1.90132	3.69638	0.981085	3.71323		1.7337	1.97644	0.0554345
	METTL16	0.41693		32.7527	17.6248	16.4434	23.0812	8.54968	19.0279		14.059	5.22434	0.0850624
	DPYS	0.416512		2.60557	0.286031	0.330213	0.144822	186.299	0.211614		0.0686114	0.0444411	0.177078
	ACTR10	0.416357		62.0571	36.1076	41.7296	49.7447	17.391	35.31		28.9866	12.3428	0.0738672
	HOXB8	0.415965		20.4793	42.9938	16.2965	17.3144	17.1611	18.9619		11.3492	15.7935	0.0545693
	ARSA	0.415778		4.08061	2.5904	0.894815	16.1412	3.47544	10.7549		3.0014	2.11372	0.115764
	CEP164	0.415581		15.4609	8.56	16.7848	9.39672	35.4715	9.42674		10.2258	3.31523	0.120586
	ZNF566	0.414366		7.62696	4.39407	4.47148	5.69695	2.78303	3.3762		3.5974	0.981178	0.0937815
	NR1H3	0.414264		6.30941	10.5271	15.625	36.5807	8.88182	27.5145		10.075	6.13337	0.0988479
	UQCRH	0.413875		622.874	357.432	203.711	692.473	256.3	560.632		315.438	118.685	0.0923271
	SLCO3A1	0.41305		3.29847	6.6433	2.42776	3.7806	3.08072	6.09294		2.22889	3.09388	0.0546451
	NPNT	0.413043		3.73663	30.7948	78.3784	37.1684	1.59995	149.581		17.1028	24.0509	0.108599
	EML5	0.412884		3.54	6.13589	2.20334	3.38498	1.53161	2.87028		2.11828	1.21944	0.0785762
	ABCA3	0.412506		1.86904	5.45575	0.419083	3.69177	0.923983	1.97301		1.32607	0.701504	0.115525
	GSTP1	0.411958		677.193	225.736	145.233	1060.97	219.717	486.161		278.541	110.538	0.123871
	NXPH4	0.411115		11.9825	14.2213	9.98636	28.0026	4.16834	24.1327		8.91712	6.8225	0.0798989
	SMR3A	0.410934		0.0231391	0.619071	426.485	0.173276	0.0268157	1.90632		0	0	0.179916
	MAF	0.410766		23.6632	14.1728	9.74474	12.3201	7.15088	10.3863		8.77366	4.2794	0.081331
	ZNF670	0.410698		4.30589	6.10324	2.38307	4.31198	0.93157	4.70882		2.58418	1.10027	0.09235
	MEF2BNB	0.409965		9.86652	7.33225	6.24054	13.4459	11.3828	11.8252		7.49421	3.37939	0.0614369
	HOXB9	0.409484		114.477	92.8875	39.7247	51.3738	88.1973	69.0158		45.8073	45.725	0.056489
	POLR2I	0.407258		74.6915	50.482	22.2882	95.0807	40.9512	56.7785		38.4793	19.2052	0.082184
	PARL	0.406938		49.0547	21.4669	34.2052	52.9408	27.29	30.9084		28.1215	6.86666	0.0984471
	TSPAN11	0.406928		20.2027	10.1454	1.99083	3.06025	0.7366	8.40439		3.19903	3.10168	0.111927
	CYSTM1	0.406074		23.045	23.8423	14.0879	32.5487	7.83248	25.1269		14.6183	7.15277	0.0786425
	TMPRSS15	0.404732		0	0.0371296	0.0377034	0.112466	0.0133478	35.0293		0.064491	0.0638389	0.18253
	TWIST2	0.404703		3.75458	1.75176	3.84384	10.4164	0.74224	9.28624		2.24168	2.74956	0.0876781
	KANK4	0.40469		2.11211	8.8726	13.3213	0.497518	5.95217	0.510124		1.93094	2.9349	0.098052
	HEXB	0.404113		59.5553	38.4545	45.4813	98.0251	26.5964	63.5116		40.5371	11.499	0.109348
	RBM34	0.403273		106.431	42.9632	50.103	52.8267	11.551	38.9577		34.4887	8.51871	0.134163
	MPG	0.403131		20.4183	11.7943	6.53298	51.9343	15.1088	35.774		13.8432	7.07629	0.115347
	C18orf32	0.401979		85.0473	49.6853	39.1015	54.947	20.2693	39.5187		32.0606	18.238	0.079029
	NMT2	0.401844		13.8658	15.2939	15.7396	18.4141	7.59143	19.3182		11.5293	4.55561	0.0683517
	UQCRB	0.401597		520.353	237.611	316.807	518.115	219.281	439.844		288.175	81.1477	0.0968548
	C11orf57	0.400685		39.5562	18.9261	26.1435	15.2648	32.8772	14.4302		17.7912	6.65405	0.0924409
	NAIF1	0.400438		4.08906	3.39644	3.73075	6.49688	2.26966	3.87528		3.07732	0.853316	0.0960142
	DBI	0.400058		224.435	101.829	66.1595	182.234	70.0452	151.711		94.6225	31.1806	0.108544
	MAPK10	0.400012		24.4041	43.3771	6.4822	10.839	17.1668	15.1159		11.8345	6.18382	0.110312
	RUNX1	0.399196		7.70075	11.7103	4.57168	5.93783	4.19139	5.5664		3.78106	4.31045	0.0613282
	IER5L	0.398874		7.70699	5.46683	2.58459	24.191	11.0757	14.9574		6.4047	3.74229	0.109685
	BCAS4	0.397881		4.56301	8.09403	2.87204	9.98444	2.81668	3.28795		3.48516	1.43882	0.111211
	BRI3BP	0.397543		10.9697	4.65988	1.90973	4.89632	6.59026	1.75755		3.08456	1.73333	0.107555
	TYW3	0.397473		21.6368	14.0158	13.6153	12.7098	9.50852	11.9058		10.7557	3.79322	0.076998
	PI4K2B	0.396267		9.71824	12.5976	5.43969	6.88481	8.27879	6.56213		6.4788	1.86689	0.0895942
	ANKRD32	0.39608		20.6726	6.68119	12.5779	12.0755	16.996	6.68586		8.78561	4.1041	0.0883922
	TMEFF2	0.395957		3.16839	8.48846	0.0520691	0.364074	1.03734	2.85408		0.935537	1.22741	0.121708
	IQGAP2	0.395772		10.5838	11.5106	20.587	6.87933	5.20578	9.09232		7.19169	3.3213	0.0981511
	COX5A	0.39519		260.056	64.7615	55.8657	233.062	61.561	128.903		87.5864	26.0187	0.136906
	ZEB2	0.395087		30.1396	33.5462	58.1861	58.823	8.19974	41.4691		22.2107	21.8727	0.0697561
	ZNF280D	0.395087		12.2674	20.4098	18.678	17.8479	8.22097	14.4524		11.337	5.50149	0.0681943
	PRR16	0.394796		7.5398	4.61044	5.58954	6.67829	2.04098	14.1041		2.8705	5.78361	0.064505
	NQO2	0.394792		24.4046	10.119	7.72501	55.7552	4.46686	19.1116		11.1952	4.06124	0.147977
	PRKCE	0.394789		5.75687	9.52418	4.83477	4.92234	5.40042	6.25587		3.98709	3.64015	0.0625545
	DRG1	0.394607		81.6319	36.0746	34.4486	75.8806	22.189	41.321		35.3875	9.1985	0.124086
	MMP2	0.393743		78.2632	236.157	141.168	208.528	42.355	137.017		73.998	95.2166	0.0670357
	TSPAN7	0.392653		74.4479	60.9358	16.2696	18.994	5.3324	5.44036		12.5311	15.2471	0.109751
	C19orf10	0.391814		41.0049	37.0787	13.2011	90.7749	11.3246	64.548		27.3179	9.411	0.135321
	PLCD4	0.391647		2.1369	1.96992	3.77825	8.58338	3.22921	5.68291		2.09711	2.92598	0.070919
	CELF4	0.391612		117.74	4.87419	0.482973	0.77088	7.20725	1.90707		2.15519	4.19823	0.172201
	ZGLP1	0.390143		2.65128	1.66506	2.80856	3.97758	20.6737	3.22394		2.57952	1.03069	0.163316
	HLF	0.388788		0.270817	16.3457	6.44104	3.40515	0.0140324	1.95379		1.4444	2.31723	0.12756
	GADD45A	0.388697		19.7707	15.8915	12.7565	39.9591	16.358	15.4648		12.2456	10.0199	0.0776988
	ALG14	0.388591		8.00964	5.94245	5.36809	8.60317	3.73384	8.12043		5.00464	2.25964	0.0719557
	NUDT17	0.38859		5.7332	1.53935	7.65657	2.90401	1.25356	1.32083		2.10382	0.648082	0.147197
	AKT1S1	0.388419		14.5192	10.263	9.18335	22.0298	8.6146	18.0777		10.0641	4.14301	0.0904147
	ANKRD49	0.388017		25.5227	15.455	21.8223	11.2358	19.9561	8.77834		12.7335	4.8808	0.0910361
	C22orf46	0.387726		3.37301	6.83749	2.24946	6.21355	2.96259	4.69203		3.27049	1.03509	0.10733
	MXRA5	0.387662		11.2708	14.9973	5.44182	5.79905	6.50943	7.68763		5.55132	4.13948	0.0746627
	ASMTL	0.386487		21.7336	20.1977	4.98332	39.4601	13.3749	30.0142		13.3753	9.22248	0.0915945
	ZNF20	0.386337		4.09472	2.74487	1.90447	2.70709	2.77877	2.18502		2.1238	0.830002	0.0752127
	SGIP1	0.381265		1.58081	1.25999	1.22823	1.93132	54.1891	2.91575		1.92108	1.14354	0.185301
	GALNT16	0.381094		5.59339	17.9462	2.35326	4.4955	6.87455	4.8303		4.09986	2.09412	0.131749
	CUL9	0.379709		13.6095	9.13332	12.3281	20.0408	23.6993	18.6785		12.214	5.17015	0.0844279
	RAB24	0.378693		28.2819	17.1097	21.6522	45.3465	14.9556	27.5062		18.487	8.36634	0.0954582
	LCAT	0.378528		5.82284	5.52851	5.32769	8.51317	27.8961	10.2897		5.73749	4.03103	0.122677
	EOGT	0.378065		2.80078	4.1265	4.62435	2.15625	2.00885	2.35581		2.10275	1.30475	0.0768002
	KCNMB3	0.37761		3.00691	1.94512	3.81282	4.40786	2.07126	2.67327		2.28497	0.885071	0.0873072
	HIST2H2BE	0.377465		25.3859	19.3028	19.4615	27.1613	28.005	17.4307		17.0504	10.6262	0.0715994
	NCOR1	0.375969		85.0101	40.3448	52.6119	64.2107	98.0149	55.5909		50.7255	18.9194	0.090005
	DTNB	0.37541		12.9555	9.59875	6.25464	17.6691	15.5099	10.7512		9.19952	3.64993	0.0899394
	CHD1	0.375163		63.0696	31.4086	81.4187	35.5134	40.9896	26.8316		33.8606	12.5351	0.111297
	KAZN	0.375004		8.07235	19.7305	4.36494	5.10278	3.92783	11.4532		5.3125	3.16569	0.118131
	FAM101A	0.374498		9.43041	5.03989	2.881	1.57819	3.63676	1.13767		2.24904	1.51063	0.120942
	NDUFB5	0.373184		176.227	72.6454	78.1818	106.347	46.4911	68.6969		65.4704	23.7895	0.119362
	RMDN2	0.372605		2.47153	2.50217	5.11978	5.10967	0.925419	4.0138		2.48377	0.668159	0.133739
	STAT6	0.371874		14.7231	24.6269	16.4325	28.1508	52.7701	36.0605		19.9369	9.70183	0.104682
	MCC	0.371726		4.16727	12.236	5.46081	4.24111	3.62112	4.98945		3.95508	1.69932	0.119443
	ZFP36L2	0.371319		49.9814	26.5976	17.6757	20.0416	52.6328	21.8452		21.5165	11.1148	0.103283
	NME5	0.370563		8.55999	11.7462	3.80316	6.07496	2.76375	4.094		3.91908	2.66872	0.0985702
	NAIP	0.369937		4.10205	4.95766	5.65242	5.88375	4.99831	5.48682		4.08476	1.92503	0.0542066
	TIMP3	0.369882		61.8054	283.188	50.9978	43.4013	8.27562	40.2283		35.0234	24.6439	0.157252
	EFNA4	0.369808		20.1629	12.6437	7.66492	21.7302	7.81599	13.7768		9.96182	4.86056	0.0968422
	HIST1H4C	0.369717		104.442	19.0473	6.67501	37.1431	29.813	26.941		18.0435	17.7278	0.121907
	MPHOSPH8	0.369619		54.621	26.9102	47.2441	29.9193	35.6552	29.7594		29.7832	9.33272	0.0955546
	FAM173A	0.369444		10.1829	6.26981	4.99516	32.4593	10.2051	16.1707		8.00466	4.42227	0.130875
	PXMP2	0.369365		85.3242	35.1974	12.0411	56.9078	13.6033	28.1116		24.2856	10.3886	0.13954
	DUSP10	0.369064		11.1754	3.89053	2.46626	3.42596	3.91599	0.908189		2.50523	1.2993	0.140153
	NPR3	0.36879		7.06716	10.2452	9.73235	0.680326	1.34197	0.215188		1.99218	3.16182	0.107212
	FMNL2	0.368513		17.0179	21.833	11.6346	22.7448	18.6941	22.2776		14.8539	7.07491	0.0751573
	TEK	0.368108		0.0645434	2.86274	0.250607	0.203287	38.638	0.858647		1.08823	0.994366	0.190804
	PLAC9	0.367768		0.80877	4.08764	6.5012	29.9324	2.88111	25.8786		4.26977	7.38788	0.116484
	UNC5B	0.366637		24.1966	28.8267	17.6249	34.2386	21.9362	36.3259		19.7919	12.9175	0.0757698
	F12	0.36582		22.7833	0.931747	0.100629	0.921055	0.117974	0.278082		0.597674	0.699395	0.189693
	GOLM1	0.365721		102.483	174.974	74.3125	141.448	35.1676	107.381		76.228	32.2089	0.110677
	BMP7	0.365357		34.6446	64.3452	18.8059	31.2839	20.9802	19.7972		19.4919	15.9524	0.0932756
	COX8A	0.365198		138.219	88.4061	85.1145	316.922	154.345	281.401		123.4	49.0903	0.126387
	ADAMTS13	0.364658		2.18391	2.69115	3.75401	5.24849	7.61953	3.97144		3.05486	1.29463	0.111147
	TNRC6C	0.364265		10.2084	11.6557	8.20301	7.08384	15.7929	7.54737		7.37411	4.14561	0.0821401
	ADAL	0.363953		7.43978	6.69857	3.96294	4.13441	5.23133	3.16786		4.02299	1.30154	0.102484
	FHOD3	0.363707		10.0723	16.4786	10.6613	16.5046	9.63365	19.0422		9.78016	6.79023	0.0776313
	NRXN2	0.3635		6.64736	16.4129	5.2319	12.3883	5.35125	10.0174		6.27995	3.95451	0.0962196
	COQ3	0.363454		15.4386	6.30775	5.61808	10.0547	6.43299	4.82386		5.7816	2.39969	0.117153
	ZFPM2	0.363222		5.11059	9.96629	2.57653	4.00232	2.09649	6.04882		2.15373	4.87891	0.0777494
	BEND5	0.362904		28.6073	13.7567	21.1165	19.5556	8.41689	11.4885		12.588	5.20565	0.108335
	GFPT2	0.362849		3.9149	7.19395	4.67843	5.82867	0.125325	8.47174		3.49806	1.31863	0.132923
	CNIH2	0.362744		12.0489	6.36003	1.99336	7.32404	3.90139	4.04254		3.8121	2.33764	0.112062
	GPR108	0.362335		17.8563	24.2532	14.6513	21.7941	15.7439	16.3529		15.0646	5.54329	0.0798543
	PKMYT1	0.361808		18.7694	4.48524	7.38757	18.0168	19.4312	8.38516		8.98291	3.69641	0.122632
	JOSD2	0.361511		4.14016	3.40529	2.14886	29.3856	8.31254	16.8163		5.10987	4.86889	0.132825
	SPATS2	0.361347		53.1643	34.1193	30.8408	29.4301	58.8248	17.285		28.0341	9.89978	0.11533
	KHK	0.361289		5.43974	1.35839	0.580248	4.00842	2.61812	1.60661		1.61756	0.899435	0.129149
	LRRC4C	0.361265		1.6676	3.77702	6.1302	20.8405	1.09853	8.30657		3.52638	2.21565	0.153596
	UBR4	0.361225		63.3499	28.6422	39.4531	52.0243	22.4474	41.2818		29.912	16.2805	0.0885961
	GPC4	0.361085		17.3574	36.4828	12.9771	21.6164	8.5562	31.8174		11.1524	17.721	0.0791861
	RASSF8	0.35989		12.8181	16.3622	12.0627	11.1763	7.68701	13.6805		9.65493	4.47042	0.0803368
	BBIP1	0.359819		18.0186	25.3001	13.9745	25.3558	10.604	15.5866		14.4263	4.25436	0.1104
	COX7B	0.359311		141.142	62.0439	36.5949	199.138	46.3361	134.494		70.9935	25.1022	0.143042
	TMEM173	0.358955		6.05525	13.8881	6.20034	16.3508	6.31851	17.6056		7.25712	5.14465	0.095983
	GAS2L1	0.358409		2.56142	1.9838	1.54084	5.18171	3.60763	5.04082		2.17104	1.65244	0.0909664
	PPDPF	0.3582		73.9623	24.379	21.4123	261.965	134.572	166.204		67.3447	36.5444	0.143004
	COLEC12	0.358111		30.5755	92.4976	35.5288	51.1342	11.8181	61.3241		28.3161	24.542	0.099806
	ADAP1	0.357883		2.39238	3.85787	0.655783	7.01261	2.93749	3.10417		1.84611	2.03591	0.0951982
	RNF150	0.357219		4.23629	11.8493	5.44919	6.03059	2.8302	5.2735		4.15353	1.91021	0.119196
	GULP1	0.356146		12.3999	25.4827	15.5748	15.7585	8.8844	16.4883		6.97363	19.1405	0.0900961
	VILL	0.355868		3.77435	4.57875	1.90698	7.88579	4.78796	6.32167		3.53509	1.70507	0.103956
	MAP3K13	0.355778		41.6635	22.1622	23.3126	27.5076	22.568	18.8206		20.2333	8.06545	0.095525
	MB21D2	0.35574		8.05326	7.07647	3.23995	7.129	2.57316	5.22805		4.00432	2.09142	0.0983755
	STK17B	0.355497		3.7026	3.34126	1.90043	3.42363	1.73257	3.77849		2.32556	0.922994	0.0949317
	PLEKHJ1	0.355125		50.5931	24.0886	13.3157	70.9358	34.1299	40.3082		26.7728	13.8295	0.114772
	PHYHIPL	0.354813		8.49355	13.079	4.00589	1.96182	2.10854	1.10038		2.17246	3.60576	0.108642
	SLC4A4	0.354731		2.7053	4.40888	2.92303	0.917316	2.04824	0.844974		1.3514	1.3481	0.0956387
	LARGE	0.354717		14.8863	22.2866	7.90514	15.418	8.70121	23.1268		10.7375	6.65201	0.0943872
	SCN1B	0.353763		2.35056	3.65597	1.91282	5.51654	1.16113	5.41555		1.84188	2.38295	0.0871982
	NFIX	0.352827		8.99053	35.7063	18.202	34.2432	6.83012	24.9176		11.0202	17.3338	0.085847
	TPRG1	0.352816		4.82508	0.473897	0.117033	0.29957	26.2305	0.526916		1.31357	1.26135	0.188964
	TWISTNB	0.352348		21.189	5.43947	8.20844	8.55434	16.6059	7.2644		7.74973	3.59838	0.125621
	GCC2	0.352179		27.5147	17.6521	45.2727	22.8851	22.0136	16.5424		18.7559	8.07825	0.110091
	GREM1	0.351866		2.5323	15.0288	6.71884	0.0424961	0.0294656	0.0967569		1.0764	2.55796	0.14234
	DPP10	0.351675		5.97454	27.7613	4.64952	10.471	2.65137	6.86907		4.96256	4.34744	0.137304
	PMEPA1	0.351533		16.9798	63.04	14.0777	17.9893	10.7827	12.1422		12.0576	9.66176	0.136277
	TRIM47	0.351255		0.90449	3.39482	7.07269	18.8273	1.08591	10.4942		3.22321	3.75966	0.129533
	ATP5D	0.350889		42.1985	15.9021	9.50015	171.403	62.9673	76.9181		35.4011	19.987	0.154892
	FAM69A	0.350871		2.26061	3.90269	3.33509	3.07707	0.500244	3.99586		1.88261	1.43391	0.0942201
	ENHO	0.35087		5.13433	4.46959	2.95422	9.04869	0.580516	4.24757		2.69993	2.07421	0.112461
	ZSWIM8	0.350077		17.3819	34.4851	16.4328	37.0638	39.1269	36.8659		23.6447	8.37448	0.108858
	FRMD3	0.349265		5.4179	8.42493	4.41993	5.0072	2.49803	7.04314		3.22609	4.35362	0.0856964
	XRRA1	0.348607		8.48996	2.22802	5.79318	4.63499	4.25206	6.05127		3.90617	1.73593	0.108129
	TFAP2A	0.348323		15.4488	11.7727	11.3924	22.904	13.4353	12.4053		8.11595	14.1608	0.093368
	BAMBI	0.348313		12.583	16.4211	7.54759	12.6331	2.86077	7.51231		7.1135	3.21808	0.120426
	CLCC1	0.348102		13.6902	15.3586	10.2354	16.2545	4.23555	9.91889		9.3092	2.17384	0.13768
	MT-CO2	0.347623		3356.64	4206.07	2711.8	2846.19	11809.8	7086.21		3552.51	1574.08	0.143327
	GXYLT2	0.347487		7.33799	29.6757	4.76462	7.00142	4.05216	7.22146		4.81411	5.21596	0.132897
	LYRM9	0.347427		6.89586	7.41876	4.10295	8.34188	3.40396	7.08864		4.72974	2.27883	0.0944052
	C11orf95	0.346638		10.8261	11.5767	7.38741	14.7999	4.50641	10.5626		7.97243	2.12138	0.127501
	FBXO44	0.346434		17.177	10.1099	4.12648	17.4607	3.96711	15.2656		7.7802	4.0651	0.122553
	ACTN1	0.345536		40.2195	55.6895	17.2667	35.8838	24.5772	30.1331		25.8964	9.95175	0.115768
	NSA2	0.345533		189.105	80.9362	132.224	187.407	70.6732	149.302		102.708	42.3981	0.109716
	EIF3L	0.345451		776.982	562	402.78	626.594	364.629	485.722		435.081	140.735	0.104788
	FANCM	0.344534		4.29394	3.45585	5.5826	6.08036	1.84605	3.21797		3.13112	1.17595	0.116194
	TTC39C	0.344501		10.885	7.17109	10.6262	8.34674	6.80508	6.93706		6.85654	2.79944	0.0895073
	MAP9	0.343921		33.3661	13.5218	14.7992	12.2303	9.04887	9.32617		10.1186	6.20537	0.121521
	MRPS33	0.343856		65.9276	46.6302	50.034	75.8558	23.7689	60.8766		43.5812	11.6886	0.124852
	PEX16	0.343302		10.5411	6.58876	3.3007	17.1251	5.19305	13.2693		6.52642	2.91754	0.133667
	RBMS3	0.340389		23.0099	14.3261	22.0508	7.11332	6.34978	7.41913		8.0807	7.9074	0.102807
	KAT2B	0.34037		2.51918	8.79202	6.00252	7.57682	1.59301	4.78081		3.41583	2.46026	0.110456
	BRD4	0.340168		20.0448	16.4335	14.5178	34.5223	66.6883	27.7441		21.8817	4.29918	0.178905
	SECISBP2	0.340059		42.6686	25.1934	32.0373	21.7031	50.713	20.2416		25.649	6.66458	0.136905
	DKKL1	0.339751		3.27504	2.38464	2.78307	11.9855	1.77378	6.7274		2.88193	1.79163	0.146573
	ATP5E	0.338937		70.3544	31.839	33.9794	80.1233	32.003	46.4382		34.7809	21.1478	0.105122
	C14orf80	0.338702		4.74016	2.82019	0.659311	20.0693	14.489	8.29813		5.0178	2.86688	0.156345
	LUZP2	0.338285		1.02165	0.647028	0.926323	0.205136	2.49189	23.0778		1.23391	1.30736	0.193957
	STK10	0.337927		4.19088	6.7889	4.82304	7.13404	3.5096	9.81813		4.60274	1.92713	0.11501
	CBX4	0.337481		12.1329	7.93915	6.75465	13.21	6.98142	10.6777		7.59804	3.21103	0.100198
	ADCK1	0.337004		2.79322	2.21342	2.50776	2.85034	4.34367	2.70852		2.3231	0.977279	0.0967407
	MRPL21	0.336885		100.45	36.8828	32.4816	76.2869	22.4564	38.2723		37.0938	11.346	0.158969
	MAP3K11	0.336841		6.74323	6.51218	5.52608	12.9973	13.3063	11.5356		7.64661	1.76051	0.144081
	SAT2	0.33632		92.6113	61.3885	49.7903	71.743	47.7461	59.4418		52.2592	17.7108	0.103938
	ADCY5	0.335884		2.66928	8.2417	1.34098	5.47269	0.435164	8.28569		2.76798	1.444	0.153642
	DHRS2	0.335515		0.782633	0.260312	4.90115	9.79875	0.262242	7.63691		1.82577	2.15636	0.142227
	PLEKHG3	0.335481		25.1003	11.5588	8.44559	21.8392	10.6212	14.0288		11.3926	4.86229	0.123278
	PTPRS	0.335453		48.8019	41.3069	17.5949	31.9664	26.8024	34.1781		24.4204	15.9777	0.0954345
	PLD6	0.335437		2.24487	3.49346	2.31034	1.25639	1.09457	1.87893		1.57862	0.527307	0.133429
	CDK6	0.334906		21.5843	29.3134	10.4912	18.4302	16.615	15.9423		11.4191	15.4977	0.0960075
	AKAP7	0.334876		2.75017	20.6262	20.5889	2.92645	2.4005	3.41993		4.98312	2.19083	0.180122
	LDLR	0.334393		8.07591	6.83289	2.97066	13.6765	2.90603	9.598		4.7941	3.50521	0.115609
	CYBA	0.334346		46.5837	9.42196	4.86057	107.968	11.1974	71.8698		23.9806	12.2415	0.171927
	ZNF367	0.334316		4.9197	6.34444	2.69491	5.99574	2.7938	3.41766		3.48089	1.01775	0.132116
	DCLRE1C	0.333731		9.96469	6.17572	6.77955	6.26917	6.07538	4.54129		5.33344	2.10074	0.102287
	KRBOX1	0.333665		50.7433	0.358571	0.0399308	0.103682	6.49281	14.5141		3.49156	5.83827	0.172257
	SURF1	0.330714		21.9827	14.3984	13.6725	27.7411	10.548	18.0083		14.1764	4.44539	0.127964
	PELI2	0.330387		11.75	8.54293	6.73848	8.59171	6.11133	7.82685		6.30414	3.94624	0.0968073
	IL3RA	0.329565		1.04289	2.72711	1.49537	1.66292	3.82531	3.5689		1.69473	0.9426	0.121075
	PGLS	0.328656		42.2567	25.8393	12.2134	82.4142	18.6578	51.1701		26.2731	12.1142	0.15262
	DIP2C	0.32862		7.93835	8.15393	8.80563	7.76909	7.48992	8.74934		6.52786	3.30917	0.0702147
	WDR13	0.328338		56.5179	47.3937	42.8146	111.528	62.7355	61.5635		48.2539	22.5379	0.116057
	PPA2	0.327956		66.5856	25.9281	26.436	51.0365	20.2206	66.2737		31.4995	13.0966	0.137458
	PTPRG	0.327685		32.4927	52.3417	16.66	29.386	14.1475	32.6975		22.5278	7.92446	0.141491
	CTBP2	0.32743		90.7592	81.0974	40.534	51.3413	68.3978	50.2232		51.1541	18.7576	0.114515
	NDUFS8	0.326788		70.274	27.6507	30.9598	107.295	66.4884	76.6493		46.9308	19.8807	0.134181
	ELF1	0.326766		8.96915	19.9292	6.97993	13.0524	7.98937	18.7349		9.46106	4.02013	0.129898
	CABP1	0.326663		2.00384	5.94884	2.72717	5.26397	1.41933	2.26939		1.50352	3.54449	0.0990383
	SLC2A4RG	0.326348		34.1918	20.5736	17.7912	48.4118	28.7249	36.8168		23.6555	11.4916	0.112336
	CHURC1	0.326238		34.7874	34.2169	20.6051	46.4558	17.5566	35.7313		25.6311	7.46628	0.131723
	ARID2	0.325879		39.8071	14.0897	25.8698	20.5505	20.1883	14.7129		16.5193	8.96269	0.11613
	NLGN4Y	0.325684		4.1448	11.1977	1.61736	2.35264	8.64489	2.29321		2.3703	4.24802	0.110609
	SESN3	0.325536		46.0592	53.6391	15.4327	17.2759	17.9403	23.9089		17.4823	18.9718	0.10824
	SLC25A6	0.325439		251.201	175.682	90.19	535.555	235.413	596.728		206.842	125.526	0.139425
	UXT	0.325184		92.4001	73.4924	53.3288	122.729	36.2968	82.015		60.7995	18.6557	0.139473
	TECR	0.324802		97.8759	54.2254	27.2082	112.901	59.1644	66.6757		54.0231	17.1237	0.146098
	LYRM5	0.324259		20.1912	22.091	12.9122	19.5919	8.36585	15.7379		12.544	6.96568	0.104339
	ESRRA	0.322871		6.59549	3.07722	2.2957	14.5038	9.44608	16.8935		5.65922	3.76095	0.139817
	GMPPA	0.322706		10.3116	12.7219	6.43302	15.1141	8.48833	14.8271		9.01348	3.62572	0.114191
	INTS12	0.32231		10.0264	10.2875	15.1684	18.1597	4.51045	18.0332		10.1702	2.46791	0.157994
	EEF2	0.321873		1188.45	738.324	949.514	1166.92	509.072	710.556		697.767	285.757	0.113983
	SLC22A17	0.321717		18.0487	23.1601	6.81188	38.2495	16.0836	27.1301		15.6172	7.84085	0.132012
	RWDD1	0.321345		72.4568	26.0423	55.147	35.0799	31.9178	24.4994		30.2661	13.9688	0.132079
	SRSF11	0.320762		255.554	122.384	293.651	121.954	264.259	149.684		156.715	60.5746	0.129683
	ADCK5	0.320578		5.5372	4.53368	1.00442	16.633	12.3921	11.0242		5.62564	3.22827	0.148473
	CXorf40A	0.320348		9.78897	7.25944	4.01625	16.3839	5.81028	7.22724		6.28838	2.29427	0.151558
	ACOT7	0.320341		51.5718	25.2349	8.31338	64.2793	13.7553	37.811		22.5521	12.3174	0.147861
	SERTAD4	0.320268		7.15425	16.7043	5.2906	1.21827	2.86682	1.53382		2.77604	3.61513	0.142292
	F8A1	0.32025		11.4084	3.97706	4.7826	2.95118	4.03229	7.19495		4.22237	1.56085	0.154863
	SDC2	0.319571		91.3943	291.242	50.3998	108.14	38.1139	145.655		77.2289	44.2377	0.157478
	DYNLL1	0.319443		380.708	282.256	152.787	393.447	156.214	245.091		214.554	63.7947	0.144128
	NBPF15	0.319272		14.649	18.204	19.3244	14.1485	13.5463	13.6972		12.8589	5.45062	0.0892048
	ELOF1	0.318761		36.3452	25.4508	15.589	49.6793	22.792	34.9532		24.3529	8.15955	0.138611
	ZNF595	0.318005		4.10789	5.67229	3.4659	4.00015	1.18329	10.5839		3.51822	0.974382	0.181055
	SDHA	0.317373		57.0185	29.7119	26.0008	57.7368	25.6316	33.7317		30.4649	9.64011	0.142696
	HEPH	0.316893		15.6306	46.3736	5.35745	11.4185	8.42559	13.0206		8.52384	10.8468	0.135995
	SPRYD3	0.316885		8.29094	18.1538	3.74158	10.7738	4.35756	8.95824		6.72096	2.10965	0.168651
	SCAMP3	0.316417		38.2575	24.3338	12.861	36.9928	16.1519	32.1843		21.363	6.42233	0.147309
	ATP5O	0.315989		347.398	139.785	106.776	270.418	77.5215	182.485		142.102	40.0417	0.171353
	NDUFA11	0.315579		180.411	79.6859	23.9909	285.468	100.878	192.529		96.3204	56.6323	0.147356
	CLEC3B	0.31436		0.602596	9.69113	5.01176	4.55712	3.78838	12.955		3.4224	4.0707	0.125475
	ELMO1	0.314068		4.8243	5.58623	4.05314	4.9367	4.6054	7.05041		4.04656	2.55232	0.109738
	CXCL12	0.313356		328.412	129.87	99.2196	92.4994	78.5507	106.434		81.8309	88.7111	0.124812
	SCNM1	0.313265		44.671	24.0517	22.4633	38.6639	25.1081	27.5079		25.0918	7.90675	0.128658
	HCFC1R1	0.312731		26.8466	14.2962	10.0683	28.2627	19.5159	20.8569		14.4356	10.6788	0.109834
	CD59	0.31231		68.6308	138.115	76.5668	107.239	44.3559	100.773		72.4064	21.0267	0.146528
	CISD3	0.311237		9.42623	4.4133	1.96819	10.3218	2.21127	5.18339		3.6926	2.53286	0.140946
	SLC35F1	0.310631		5.23959	10.7202	1.50423	3.64102	0.298367	4.14261		2.29503	2.67462	0.139712
	FST	0.308822		10.6915	38.2591	44.9602	42.3834	3.53553	17.023		14.0324	21.3372	0.118367
	C1orf122	0.308627		25.8932	16.5408	9.22611	29.6119	8.44799	18.7471		13.174	7.30999	0.133122
	CCDC88A	0.30848		49.7097	23.5582	64.6813	26.7473	25.9971	22.0653		26.3473	11.9704	0.145459
	C1GALT1	0.308206		6.197	7.36729	6.55515	12.338	2.24787	11.4866		5.59188	3.11389	0.134373
	HMGXB4	0.307053		27.8642	14.6624	15.6061	13.6603	24.9849	11.0196		14.7287	3.75409	0.158436
	TRPT1	0.306956		26.0244	18.676	14.7001	29.8444	17.578	20.722		17.3738	6.99638	0.118574
	ZDHHC11	0.306883		2.9644	1.69227	4.47716	1.86189	3.52331	6.24711		2.16285	2.51372	0.114563
	CYP1B1	0.30683		0.15769	1.57359	3.67075	23.5529	0.723481	40.7729		4.70758	6.15413	0.18065
	COX4I1	0.306653		637.41	280.434	351.278	681.888	193.274	426.294		325.516	140.119	0.143922
	PPCS	0.30652		45.6342	34.0732	22.2451	36.5715	16.6141	25.9619		23.8008	10.2431	0.128383
	MIPEP	0.306504		33.4024	9.02846	4.7884	11.7152	5.11725	5.92262		7.48405	2.65407	0.199214
	METTL23	0.305897		22.6619	21.3709	15.0242	32.4057	13.9297	19.6996		16.9963	5.95676	0.132469
	NKAP	0.305586		39.6339	11.0875	19.1613	22.3726	19.5423	14.6008		15.8408	7.16236	0.144394
	TIPARP	0.305205		15.5816	13.3246	7.65508	12.2119	7.14993	6.99134		8.13405	4.00779	0.124489
	STRADA	0.3039		13.9122	23.1853	13.4203	18.9154	16.9582	18.3172		13.6136	9.02878	0.117399
	HOXC5	0.303617		10.7585	11.1152	3.14179	7.67038	16.5087	7.0589		6.73906	4.14595	0.133263
	ATP1B1	0.30306		192.287	43.7916	63.4977	59.4074	36.5898	187.998		55.6327	64.7324	0.134902
	ZCRB1	0.302134		116.826	36.3472	89.8001	50.2779	73.3699	39.6962		52.8209	17.6741	0.161465
	COQ2	0.301846		10.5258	6.16057	4.89909	7.37242	2.53381	4.69409		4.61615	1.95523	0.14755
	C5orf28	0.301379		5.58065	6.72802	4.42046	4.45067	8.27324	3.62169		4.36917	2.06151	0.123883
	TMSB4X	0.301168		1757.39	1335.12	1001.08	2783.66	1172.6	1611.67		1229.9	624.663	0.131824
	METTL21A	0.301041		35.2788	24.4143	5.91923	18.1083	11.8443	11.7966		13.2398	4.8574	0.173346
	TMEM126A	0.300916		38.7138	23.2472	12.193	25.672	10.3538	18.4127		16.2342	6.90887	0.152267
	CPT1C	0.300439		22.9093	12.9109	7.30136	32.276	28.1162	6.87859		12.077	10.1483	0.134679
	BMPR2	0.299602		13.9738	16.9093	7.92742	7.67594	8.58124	8.14717		8.45889	3.00929	0.145375
	IPP	0.299313		7.65789	9.63	7.32171	10.2381	4.57617	6.29618		6.17927	2.71574	0.122875
	HOXD10	0.298261		82.2902	42.1899	38.8941	69.7113	76.4406	62.7777		43.9152	42.8785	0.120851
	BOLA3	0.298042		30.5422	20.2744	8.32535	19.9875	16.5554	23.5585		16.2524	4.7762	0.156071
	TMEM240	0.297488		4.59746	4.09957	1.12584	20.1714	3.10734	7.03866		3.94159	2.35766	0.190839
	OLFM1	0.297156		14.0275	23.5644	6.52779	18.8231	0.942642	4.17615		5.38012	11.1776	0.125326
	POP5	0.29624		49.0915	30.2047	27.5693	51.0636	25.9875	39.3456		30.8557	10.4456	0.136958
	TEX264	0.296151		26.8507	19.2232	7.6881	37.9757	10.9709	22.9279		15.927	5.90654	0.168297
	YWHAB	0.295792		135.352	70.6579	83.1869	94.8263	83.2378	67.0935		73.4454	28.0241	0.129853
	BACH2	0.295053		10.1947	8.63547	9.54258	5.45892	6.44032	7.7626		5.89299	5.34154	0.127042
	LRRC49	0.294981		19.8344	9.63184	14.0942	14.5973	7.79441	9.93288		9.884	4.95114	0.130831
	UBL3	0.294259		22.5447	25.0807	4.67739	6.08182	20.2848	6.19964		10.1271	4.2131	0.179861
	PHGDH	0.294252		137.13	76.8044	16.9315	96.9348	41.9192	89.728		56.9429	24.2607	0.166113
	GIMAP7	0.293543		0.657412	4.54416	4.18584	1.92904	2.04643	3.09565		1.9324	1.28202	0.143514
	PSMB3	0.292494		196.308	75.2268	88.9651	151.389	83.1754	113.107		93.0151	38.2819	0.147815
	ATP6V1H	0.292408		58.3591	19.9611	27.4041	30.848	16.3423	21.2136		22.2821	7.74755	0.174352
	MPDU1	0.292354		62.6713	50.2181	29.4296	52.8516	19.557	45.257		33.8477	16.4729	0.136177
	MAPK4	0.292072		2.93438	6.55178	2.64189	5.26449	2.53209	5.97065		3.2287	1.90407	0.135771
	ACER3	0.291067		6.68597	6.46512	3.54937	4.79606	2.30896	4.32902		3.76127	1.49962	0.144161
	UPK3BL	0.290977		14.1504	6.14014	15.6488	16.1716	31.8307	9.89091		11.0701	6.89269	0.150881
	FAM3A	0.289777		8.53584	12.589	7.18891	31.4077	10.3318	22.5255		11.3213	4.63714	0.178652
	ATP6V0B	0.289666		80.1586	50.2327	38.0305	99.4926	47.446	59.7921		50.7406	17.604	0.153302
	ANKRD13D	0.289099		7.70389	9.17742	6.8632	20.4578	25.809	16.217		10.9339	4.15619	0.173571
	RBM3	0.288775		131.416	228.759	24.389	122.586	56.3912	231.239		98.1533	33.2609	0.191239
	SYTL4	0.288748		2.3858	1.6505	3.29199	2.63241	1.89324	4.41714		2.0384	1.31703	0.130922
	KIAA0922	0.288654		7.38608	14.9176	5.7955	6.375	5.20465	7.24505		5.86687	3.19305	0.145788
	C6orf226	0.287307		3.18035	1.94635	1.1892	11.1606	7.71658	5.7164		3.54721	1.76666	0.183246
	IMPDH2	0.286989		87.6591	187.813	99.1133	185.705	42.941	161.499		99.2824	38.6272	0.164497
	SEMA5A	0.286981		1.73065	13.914	5.47056	8.85353	2.69456	20.1505		5.11514	5.73016	0.152485
	LAGE3	0.286879		9.59704	4.74981	4.01675	18.411	2.51812	10.068		5.72134	2.87877	0.180264
	EDNRA	0.286524		16.8518	128.897	5.12245	14.5929	7.88879	27.3232		16.9165	10.2882	0.21784
	GPR137B	0.286459		8.77293	17.622	7.5753	12.0879	2.86732	6.79953		7.12621	2.48696	0.180592
	MAN1C1	0.286128		5.98631	10.7369	6.10789	8.98644	1.07361	10.2132		4.995	4.0457	0.137689
	FGFR2	0.285178		24.2432	29.7245	15.7167	22.6988	12.73	22.314		16.6016	10.1385	0.129452
	ABCC4	0.285017		8.12185	8.05291	3.0461	3.41074	3.83174	4.73728		3.77555	2.69146	0.137166
	TRIM4	0.285003		9.9968	16.8803	9.2467	11.3937	6.33704	12.1318		8.66201	4.67864	0.133231
	C14orf142	0.2845		14.2885	10.6748	5.24393	10.6288	6.14665	6.5563		7.08241	2.95981	0.152013
	EFEMP1	0.28434		0.6751	20.7585	19.9714	75.2042	0.131001	29.7229		14.6321	6.84306	0.214561
	GPR137C	0.28429		2.198	5.7726	2.49854	3.38906	2.17112	2.81558		2.28832	1.63226	0.136949
	ZNF546	0.284153		1.53282	3.11864	2.14289	1.47653	1.97931	1.22734		1.53825	0.637974	0.146992
	CNNM3	0.284109		12.6448	20.6428	5.70069	12.54	9.80121	10.6535		9.50471	3.83864	0.156615
	TMEM138	0.283781		10.5526	14.856	15.2925	15.0304	11.4511	15.8776		11.7927	4.4576	0.113402
	C19orf60	0.283728		24.7703	16.4146	10.836	122.752	49.3399	53.9504		29.2712	18.876	0.186715
	FSTL1	0.283628		156.692	648.451	90.7933	118.358	71.2476	215.801		136.673	65.2529	0.207406
	CFHR1	0.282985		1.70653	1.56966	3.21243	4.44548	0.294067	6.26692		1.69027	2.14887	0.145633
	USE1	0.282888		15.6913	15.5306	10.7405	29.8513	10.3841	21.5178		13.5167	5.94994	0.155629
	AK4	0.282447		12.9206	14.8347	6.39508	13.9856	0.856839	10.8642		7.35757	3.88362	0.162154
	PRKCA	0.2812		2.74698	6.5194	2.92144	4.4431	2.2901	6.19975		3.15295	1.84184	0.146219
	CYHR1	0.281193		25.4926	27.5707	16.3928	57.4712	29.5502	39.2357		25.8411	9.88821	0.165165
	SEC62	0.281112		158.166	62.2959	167.15	66.3558	66.933	59.4441		74.8421	26.6165	0.181754
	EIF3C	0.280796		122.082	77.8606	92.5873	165.281	105.499	165.979		101.237	35.2093	0.14915
	AXIN2	0.280539		8.18496	53.8229	6.81747	7.64446	4.62653	9.00499		8.40859	4.486	0.219513
	MPC1	0.280146		42.0027	23.4228	18.0387	28.1769	16.805	24.2513		19.7433	11.2404	0.139331
	COMMD6	0.279667		305.688	189.503	159.267	259.433	96.2076	181.024		160.144	62.9359	0.155667
	SDC3	0.279646		13.1345	31.4747	9.84517	14.9159	4.36878	23.2403		11.9197	5.43517	0.178918
	TSHZ1	0.279413		33.7051	21.385	22.2688	19.9443	19.1359	19.0436		18.8186	7.86694	0.136493
	TUSC1	0.278633		13.8833	5.05334	4.51412	10.5413	3.90329	7.99174		5.86426	2.45292	0.173645
	LRP3	0.278539		4.92822	11.8272	1.19115	23.679	13.303	18.3861		8.50039	5.03865	0.17512
	SAMD9	0.278432		2.19197	3.69211	2.00002	2.53219	1.45323	1.73961		1.72114	1.17501	0.136242
	RNF212	0.277879		5.16332	0.0180598	4.62273	3.59361	4.71246	6.7487		2.25071	4.54305	0.135147
	DAD1	0.277644		159.719	126.134	70.976	134.861	67.9095	108.212		93.0735	29.218	0.160219
	PKD2	0.277597		13.888	33.7691	11.1811	14.0986	7.86451	17.6827		12.2734	5.80505	0.17305
	MGAT5	0.277524		6.84515	16.9668	4.70095	12.1739	6.789	13.5827		7.82442	3.69468	0.162305
	TAPBPL	0.277473		4.69338	6.6814	3.58029	9.9064	3.96615	4.81704		4.38582	2.04055	0.156463
	ESYT1	0.277071		56.2146	51.3145	19.1545	43.425	14.8413	45.3859		31.2323	8.60529	0.18718
	AP5Z1	0.27687		4.75569	3.90701	2.29745	19.5597	8.3283	10.5199		5.68337	2.87301	0.192448
	AVPI1	0.275065		5.04477	1.9306	3.30895	4.31212	1.19276	2.82511		2.37458	1.20543	0.160098
	FAM127B	0.274561		55.9045	28.0542	32.0655	44.147	31.0556	24.7072		29.8404	10.6202	0.156706
	BHLHE41	0.274177		11.2816	15.6395	5.82426	7.75227	5.84901	6.56184		4.56027	11.6152	0.144054
	TRIM21	0.27412		7.62363	4.72245	3.50733	4.3515	3.27532	3.41356		3.71524	1.15555	0.170317
	ACADVL	0.274032		143.731	179.594	218.585	274.353	127.713	196.412		159.077	59.9734	0.147342
	SLC25A1	0.273761		35.5202	14.9746	8.5529	42.2668	11.275	23.0645		16.7185	7.82283	0.182386
	TRIM62	0.27336		2.03275	3.44137	1.23815	5.32876	1.89261	5.85366		2.35187	1.53741	0.163935
	CIR1	0.273243		65.314	23.0696	57.5685	29.8356	42.0113	31.4766		33.0546	14.3325	0.160443
	ARVCF	0.272658		7.15198	10.0522	2.84845	18.6303	14.8749	17.893		8.84387	4.94765	0.165404
	COX14	0.272652		51.3237	32.7493	19.3935	46.417	20.4424	35.7752		28.592	8.03914	0.179159
	HOXC11	0.272331		35.2266	32.0421	5.90667	4.45	22.7795	10.4275		12.2269	9.49624	0.171542
	EIF4EBP3	0.272025		8.616	0.783718	6.70185	6.42568	3.1525	3.78513		3.37901	2.78073	0.155105
	ACP2	0.27185		11.8617	22.3381	9.90315	28.8595	10.6377	20.7347		13.9682	4.8452	0.178775
	C19orf70	0.271306		30.5976	17.6026	13.1686	59.8736	17.4092	32.5897		20.4601	12.5647	0.170619
	TMEM258	0.270754		183.14	123.711	80.3739	223.722	55.3107	167.75		111.69	36.6408	0.184949
	ARL15	0.270356		10.3306	25.1318	6.8669	7.32305	11.4837	11.2272		9.14968	4.06909	0.181724
	SHROOM4	0.270348		1.55199	3.83313	1.0887	0.79847	2.02681	1.66974		1.34485	0.713607	0.176672
	NME2	0.270181		682.518	292.036	160.653	297.609	128.539	110.424		195.513	93.9032	0.199706
	PUSL1	0.270126		3.79058	1.15408	0.597723	10.4324	0.613763	6.83224		2.45711	1.34125	0.213222
	RHBDD2	0.269937		35.181	28.1685	10.0001	47.1737	31.9958	29.7966		24.2422	10.6914	0.161492
	ACCS	0.269792		4.94926	5.27626	5.8132	4.74128	6.0743	5.87413		4.17142	3.66576	0.139824
	MXRA8	0.269781		1.81874	85.1348	59.9545	90.9674	1.11953	77.1514		34.557	26.19	0.179406
	RRAGC	0.269687		12.6711	11.0985	7.63214	8.5159	5.79383	7.22312		7.4792	2.40259	0.159227
	RNF103	0.268945		11.5973	18.3312	6.60721	8.82693	5.01337	8.8207		7.88527	2.65363	0.187176
	RASEF	0.268822		2.68459	2.88807	2.32307	1.87856	3.13792	2.82303		1.99269	1.81848	0.148772
	DPYSL4	0.268449		11.7069	12.5394	2.06105	22.5342	0.781023	14.3129		6.78891	6.27472	0.169963
	GAS6	0.268088		19.194	45.5068	13.2625	99.8233	9.92278	81.9176		23.054	43.4915	0.152036
	GPR27	0.267372		7.11556	13.15	2.91188	4.40149	1.32403	5.1845		3.96835	2.25	0.190708
	NEBL	0.266785		13.7098	46.1911	11.1895	6.72181	5.99991	10.303		9.56788	7.71484	0.194825
	COTL1	0.266557		72.8791	52.0844	26.1488	84.6409	30.4354	62.6995		43.4711	19.3109	0.16766
	DMAP1	0.266418		23.4701	17.8677	12.7018	38.0878	18.91	24.2059		18.557	6.26711	0.17538
	ARL16	0.266322		30.4302	27.8963	15.7897	54.3129	17.2725	36.9416		24.3748	8.58671	0.185337
	CTSA	0.266053		38.9891	23.3426	34.6896	51.7609	29.3671	54.5442		32.4174	11.5888	0.161956
	ZNF154	0.265765		1.87821	5.49569	2.35755	2.84887	2.36256	2.57548		1.85621	2.70017	0.145664
	IFT27	0.265529		24.9857	17.0242	12.2587	20.9971	10.82	12.2206		13.6251	4.71748	0.168506
	CASP8	0.265493		2.37818	7.02487	3.31806	4.01954	1.82263	4.3442		3.01691	1.17823	0.182817
	ZNF676	0.265072		1.4307	8.20664	1.65685	1.64299	0.919187	3.57089		1.33961	3.15357	0.154451
	FGD5	0.264938		6.57589	7.43099	4.00383	0.938319	1.60344	1.94374		2.58172	1.67319	0.185879
	SHC2	0.264718		16.8546	9.12208	5.77091	38.4049	30.2228	18.9279		14.4194	8.19264	0.18198
	SKI	0.264305		7.84253	24.9838	7.39962	15.2774	5.77299	21.5488		10.5268	4.29846	0.194406
	IFT46	0.263912		16.5674	27.6248	13.7529	17.1015	10.2387	15.8165		14.0158	4.89904	0.169451
	AKT1	0.263629		53.1817	55.6062	17.0246	68.8357	38.8424	63.585		39.7568	18.0779	0.163291
	TBCA	0.26265		259.524	139.595	147.803	204.025	85.1573	155.581		130.758	71.6698	0.155042
	DUSP18	0.262149		3.2074	3.072	2.58625	1.84391	2.90092	1.73018		2.1236	1.02002	0.149106
	RHOU	0.262107		163.651	28.9589	21.8839	27.8523	60.1414	5.85773		29.356	26.3098	0.204518
	WWC2	0.261756		8.05547	14.0516	3.61325	4.80066	7.419	6.81448		5.73055	2.96789	0.172737
	CADPS	0.26086		0.00573633	10.5212	40.6411	0.617504	0.0693724	0.179626		2.7314	6.57882	0.21147
	ENDOG	0.260022		8.2888	2.12438	1.35238	13.6966	5.25536	15.5963		5.30415	3.35385	0.19454
	FAM107B	0.259998		25.5444	25.9625	17.3215	23.8761	6.55166	23.8952		17.1526	5.45014	0.180695
	EIF1	0.259959		485.405	312.547	192.744	616.124	193.375	548.605		318.154	98.197	0.197729
	SIRT7	0.259886		5.55576	4.44199	2.89399	8.36586	5.06682	6.80132		4.50029	2.02973	0.161668
	ITGB1BP1	0.259821		61.3688	28.263	20.4215	42.0433	11.048	24.1072		24.3559	8.43645	0.204762
	PUS10	0.259376		3.35547	5.27481	2.87385	3.77744	1.14343	3.42586		2.65542	1.17776	0.171043
	PVRL1	0.259273		7.79034	17.8852	4.75143	16.1463	4.43201	13.961		8.13814	4.45803	0.179185
	ANKRD12	0.258929		50.1567	12.4452	69.4363	16.0199	16.919	12.1648		21.661	6.06385	0.234431
	TRIP4	0.258146		17.1751	12.4865	16.1713	13.2414	6.13945	10.3439		10.2866	4.91076	0.158485
	MICA	0.257869		2.64551	0.661853	3.70291	7.96729	3.12759	2.08706		2.36673	1.39034	0.196912
	APOLD1	0.257714		7.23987	8.9347	4.69892	9.99241	4.60225	6.1249		5.68105	2.63941	0.15965
	STT3B	0.257388		125.762	99.3183	24.0127	48.421	40.5344	40.5602		48.9817	14.8607	0.218761
	EDA	0.256724		1.10867	4.61317	2.00265	3.88807	0.666506	3.4773		1.85669	1.39708	0.173722
	SFRP1	0.255912		47.8909	74.0354	23.0363	28.3212	12.4602	38.4286		25.0586	26.333	0.16075
	CNTLN	0.254595		9.10308	7.29033	12.374	5.44648	9.74558	4.43919		6.73464	2.29601	0.181326
	USB1	0.254387		13.3433	9.68077	5.33972	14.1683	12.3734	9.62848		8.82243	4.35249	0.159284
	GPRASP1	0.253968		3.2109	8.60728	4.64696	1.92718	2.07261	3.09009		2.87422	1.64776	0.191103
	MAGI3	0.253595		5.59009	5.95424	6.76231	4.14702	6.19507	3.22505		4.44192	2.08416	0.15733
	HMGA1	0.253322		28.217	62.33	34.1012	41.3312	53.6432	67.6732		37.3054	25.9226	0.156949
	STMN3	0.253085		25.007	15.4315	5.74668	35.5053	5.04549	25.1953		13.8056	7.08503	0.198526
	FLOT2	0.252653		37.6487	21.5953	29.2514	51.9073	26.0715	26.1365		26.3031	11.8741	0.168108
	SLC29A4	0.252217		5.39468	6.27413	2.74927	18.9504	3.65603	9.90342		5.18147	4.47408	0.185968
	PRPF8	0.249878		79.7433	48.7153	52.8072	126.967	51.3249	85.2783		59.0852	30.0196	0.173867
	PRKAR2A	0.249566		22.5402	7.36549	10.7045	12.9295	5.39331	10.005		9.20869	3.12009	0.208437
	AMH	0.249195		0.433131	1.10604	0.290419	13.3031	28.0594	8.78243		4.71536	4.95161	0.215701
	SAC3D1	0.249168		6.85034	2.21994	1.43656	12.7324	6.86361	5.00791		4.32137	2.07373	0.209693
	RBX1	0.248602		48.7045	31.3354	23.9416	32.5857	15.2711	23.2235		24.1656	8.72287	0.188094
	ADAM22	0.248401		2.73569	8.3766	5.3702	6.77461	1.8041	5.63863		3.66702	3.37187	0.164348
	BACE2	0.246807		19.141	21.3859	14.2931	12.8718	7.76851	13.0278		12.3776	4.73069	0.177738
	COQ9	0.246474		39.6536	29.4486	26.692	43.5822	21.906	30.7499		27.4964	10.1594	0.168543
	GRK4	0.246427		3.6332	3.18892	1.85641	1.93656	2.20428	2.55639		2.17246	0.868085	0.169455
	TBC1D20	0.245906		11.0533	18.7519	7.81737	10.6782	5.76294	10.2734		9.07853	2.26364	0.212377
	CSAD	0.245852		19.0972	20.7918	30.8332	22.8072	36.5368	28.4846		22.6498	8.65615	0.168176
	CTXN1	0.245543		11.8907	7.57709	1.55066	53.5012	31.87	22.4274		13.9057	11.7434	0.202571
	LENG1	0.245439		4.32331	3.2928	2.7733	8.32529	1.90581	6.12515		3.58448	1.1715	0.215003
	PDGFB	0.244826		1.17966	5.69785	1.91689	6.03849	2.47255	9.28603		3.2372	1.76574	0.207787
	PCSK1	0.244264		8.32066	8.15977	0.0762059	0.0473066	5.85274	0.0515126		1.94317	3.26393	0.190328
	KCNAB3	0.243767		7.82144	7.21225	4.50616	7.40059	7.24247	6.36997		5.55815	3.57369	0.164191
	CMTM6	0.24323		30.9785	40.5055	31.5132	22.3413	16.7512	26.1394		23.3081	11.2054	0.169401
	TMEM51	0.242819		8.5667	8.56929	8.47331	7.46474	1.30049	4.31191		5.05094	2.74631	0.184292
	LOXL2	0.242683		30.7776	81.9774	10.5577	12.9909	15.493	27.5503		19.2502	17.0666	0.203325
	TSPAN13	0.241374		14.7453	33.801	35.0609	8.17181	3.03065	2.93452		11.2744	6.07539	0.227468
	DNAJC4	0.241354		33.427	23.7379	8.59987	18.9041	19.214	13.6207		15.961	6.45851	0.195335
	MCTS1	0.24109		37.3204	22.0042	21.9348	33.61	12.6131	25.1886		21.2421	8.52793	0.183743
	TNFSF10	0.241076		20.4639	5.88395	8.78192	4.08231	4.11173	5.3323		5.77072	3.40874	0.213672
	OGFR	0.240876		7.66268	8.68853	1.90421	19.0869	19.9693	16.8121		9.50596	4.50443	0.206904
	PPFIBP2	0.240802		28.6268	18.7008	7.79205	7.07298	8.84729	8.48173		9.83032	5.54187	0.204923
	SOX12	0.240569		19.9611	14.6037	5.78069	33.0283	18.3072	22.8856		15.1442	7.39477	0.191812
	CASZ1	0.240438		5.10249	2.6927	7.07073	5.35592	3.17554	3.41839		3.04752	4.24657	0.17162
	MRPL23	0.239925		64.3119	33.5607	12.5431	98.0924	47.141	62.281		41.7957	17.337	0.209958
	GTF2H5	0.239511		15.1792	8.2877	7.94277	17.5113	5.72036	9.13456		8.82317	2.91291	0.206939
	NDUFB9	0.238949		181.464	94.5575	87.8172	211.056	63.4806	154.453		111.408	28.0177	0.222359
	PRR3	0.238938		2.68123	3.52573	2.12723	3.14749	1.17902	2.26629		2.11175	0.744267	0.188853
	CARHSP1	0.238824		82.6364	52.1575	29.4664	103.915	42.191	76.9635		51.4462	26.9061	0.185725
	DDR2	0.238275		2.30849	18.3367	2.65797	2.2196	5.14228	4.32707		3.60861	3.09193	0.220979
	CCDC176	0.23791		5.66944	6.11205	2.84115	2.53683	2.79188	1.85833		2.8806	1.38309	0.197304
	ATP5I	0.237787		347.913	152.842	153.349	475.615	207.212	343.212		227.934	89.153	0.203833
	SLC38A10	0.237433		8.52936	13.9368	7.44622	50.9943	20.4876	29.9085		15.8867	8.7431	0.218248
	ADAMTS2	0.236507		7.60672	16.2413	7.10773	13.914	4.79727	20.1227		8.13492	8.75267	0.174611
	AQP1	0.236318		9.70011	39.6066	20.7199	11.5882	11.3738	22.1114		13.245	13.8447	0.178854
	ANXA5	0.235184		124.806	158.126	120.368	194.295	34.3729	160.037		109.164	42.2073	0.200233
	CERS1	0.235099		7.14672	8.05756	2.60728	7.82151	1.13136	5.24892		4.2616	1.66998	0.215854
	GLTSCR2	0.234955		205.22	178.218	117.622	393.361	124.29	255.477		173.728	61.9054	0.213462
	NSMCE4A	0.234753		64.2324	41.9478	24.6605	38.0852	30.5379	35.862		33.7497	9.64621	0.205163
	CIRBP	0.234734		257.925	302.388	121.314	316.597	166.938	340.6		214.181	68.4765	0.200162
	TMEM160	0.233863		3.60182	0.921087	0.308042	56.5705	33.9332	32.5857		12.5688	14.182	0.213905
	MPV17	0.233762		21.9213	33.7946	27.379	29.5085	14.0494	34.2842		23.1441	8.00413	0.187469
	SRRM2	0.233544		322.471	129.414	289.549	351.555	460.327	328.98		244.829	187.459	0.175556
	EIF1AY	0.233162		31.2416	16.1739	13.2924	20.146	8.92048	14.8534		11.0608	19.658	0.178842
	GADD45B	0.232446		20.0791	30.05	7.95096	27.0119	9.276	19.4477		13.9544	12.5825	0.179346
	OGG1	0.232361		11.2585	15.7463	11.7797	14.5429	11.431	12.9988		11.2197	4.89573	0.155625
	COL18A1	0.232067		35.8672	29.6731	12.4728	129.514	33.4607	121.659		40.8947	33.0453	0.212557
	VANGL1	0.231767		2.99073	8.12872	1.23722	2.45557	2.12462	2.56492		2.4953	0.796376	0.24721
	CLIP2	0.231762		11.0667	35.0186	6.22623	15.8224	8.8727	16.618		11.8857	5.73073	0.220936
	HDAC10	0.231748		10.7585	6.03107	3.92044	19.9036	4.1994	19.1127		7.96204	4.33028	0.217341
	LGALS3BP	0.231701		51.0319	71.9774	22.0429	77.2343	24.9044	78.9816		38.7949	41.252	0.178087
	NMT1	0.231235		46.7832	23.2106	47.098	59.2913	153.955	63.6406		49.4487	24.6379	0.222787
	SREK1IP1	0.230857		17.2069	6.42405	10.2404	10.694	13.8136	5.24919		8.86061	3.07852	0.210313
	VWCE	0.230445		6.55739	2.86951	2.57442	3.18097	1.70393	1.71527		2.27844	1.76862	0.19289
	GPR143	0.230305		2.56415	2.66673	1.21108	4.14344	1.68916	3.40014		2.10669	1.12031	0.190643
	SNAPC2	0.229804		7.159	4.82241	2.21907	12.9848	3.87425	11.2787		5.43222	2.78967	0.214184
	TMEM189	0.229177		12.7761	7.65751	5.23191	13.2303	4.9627	9.58815		7.51513	2.47814	0.211865
	CCDC106	0.228976		5.28103	11.0053	2.33776	14.4511	8.02022	10.2907		6.92221	2.84874	0.214418
	SYNDIG1	0.228751		3.12677	16.3212	2.77734	1.34121	0.998741	0.432383		2.34042	1.9369	0.250317
	ENDOV	0.228619		8.00425	10.6411	6.43012	11.2348	13.9194	13.0697		9.02638	3.77837	0.184726
	PRR7	0.228585		2.46437	0.876218	0.22564	12.0954	4.80306	5.89537		2.79774	2.61668	0.219865
	PUS7L	0.228204		8.07615	3.03946	10.0521	4.00728	5.69157	3.21615		4.50474	2.29901	0.204591
	DNAJC15	0.228121		5.79185	4.13517	4.78388	13.7929	8.27144	6.60476		5.15821	5.55562	0.181826
	TSHZ3	0.22757		8.52907	9.33152	4.44813	4.20345	5.6233	1.04625		3.9448	3.91778	0.186285
	MR1	0.227272		3.56283	6.95921	2.69512	4.4225	1.76715	5.59177		3.40342	1.45028	0.208482
	TNIK	0.226832		7.45065	7.59727	10.5708	6.42258	8.78852	4.58828		6.33295	3.41694	0.182568
	LEPR	0.226561		1.80738	12.27	16.9334	0.945149	0.513579	1.08942		3.27494	3.08791	0.238716
	AIMP1	0.226245		60.7264	19.1004	40.866	29.5619	25.892	25.227		27.6678	10.9227	0.21222
	ANXA1	0.225304		14.4186	91.3818	17.0113	40.7713	11.8431	36.1528		24.1592	19.2957	0.219256
	MCOLN1	0.225297		6.68965	4.89789	5.85973	16.4751	8.56698	13.6288		7.52818	3.43562	0.212093
	BRMS1	0.224844		20.1166	10.4539	6.27903	23.1894	16.8263	15.6147		13.0114	4.47527	0.213665
	TAPBP	0.224676		3.44474	4.04022	2.0634	5.6641	2.83994	3.9663		3.08976	1.35504	0.194043
	C21orf2	0.224362		3.80511	4.26375	1.96844	21.818	11.9102	16.3229		7.32009	4.02174	0.233117
	EYA4	0.224263		9.45351	12.4793	3.0856	3.30141	5.80844	5.07525		4.29352	6.27886	0.185171
	PAM16	0.223823		20.0298	9.94957	12.3476	35.6257	12.3339	21.6527		15.3376	5.29537	0.228508
	SRGAP2	0.223468		23.0341	47.4382	15.9169	22.5604	18.578	21.8771		20.7376	7.25674	0.221494
	ZNF638	0.223066		105.747	53.2127	128.22	95.4082	61.4093	65.1439		72.913	23.988	0.209337
	SPNS2	0.221986		2.9525	1.77114	1.48602	6.16689	1.15749	3.48335		1.83728	2.63988	0.189758
	RGAG4	0.221968		8.50133	9.63374	2.99388	7.02543	2.49523	9.51872		5.54407	1.98019	0.224653
	MAFG	0.221801		10.2279	7.86494	7.66682	7.80693	5.64225	7.5049		6.79085	2.92783	0.182583
	DNAJB6	0.221707		117.206	116.191	95.3067	129.231	45.8987	90.9356		84.7237	35.174	0.194808
	ARHGEF1	0.220921		11.594	11.5328	14.1024	19.6447	24.2185	19.9965		14.5319	5.2798	0.201222
	PNMA1	0.220697		24.8089	52.422	11.9868	35.5212	13.7794	31.1646		23.0972	8.44369	0.230982
	PSMA7	0.219395		302.717	81.7019	92.9562	243.428	123.512	150.189		131.189	69.0053	0.215069
	HOXA7	0.21882		35.1691	29.5203	5.69634	15.5593	14.8322	10.8461		13.8778	10.2505	0.208474
	TXNL4A	0.218623		119.858	51.2372	29.5133	97.4255	43.8869	49.652		53.7566	17.4409	0.239409
	IQCA1	0.217715		13.0341	4.7621	5.99783	5.26218	7.8859	6.74838		5.42881	5.48378	0.191797
	B3GNT9	0.217223		1.99873	6.79248	1.05676	4.58523	0.5943	3.57824		2.15779	1.98669	0.213362
	GPANK1	0.216733		4.1478	3.07208	1.24345	3.00269	3.43023	1.71419		2.36129	0.789896	0.221432
	PHTF2	0.216698		9.68241	16.6316	9.9257	9.91677	6.49266	8.85841		8.70048	3.77065	0.202017
	ARL4A	0.216507		7.55001	6.96602	16.294	32.0033	2.86908	7.74271		9.47084	2.14977	0.27743
	OSR2	0.216445		0.396336	6.60078	6.38452	17.6805	0.230917	13.8719		4.27572	7.95824	0.201882
	COX16	0.216438		108.103	35.182	33.537	47.0485	23.2742	30.4436		35.5387	18.2896	0.233002
	GKAP1	0.216369		42.7379	12.7522	19.3404	14.0934	25.3853	10.1442		16.4851	7.61117	0.229106
	UBLCP1	0.2163		20.1396	8.71595	19.243	17.2931	18.6643	11.7969		13.2949	7.76392	0.193615
	TTC14	0.215831		40.0852	38.9086	65.8965	34.1861	20.4828	19.8029		30.0783	13.1599	0.218666
	TMBIM4	0.215757		58.3421	59.464	31.453	50.3328	16.7417	45.5541		37.6048	11.3537	0.225666
	FSCN1	0.215669		65.2189	68.4157	23.454	159.437	101.029	146.198		72.4642	47.6729	0.211043
	TUBB2B	0.215651		133.366	96.2668	47.4636	228.522	31.1579	99.3976		80.9568	45.656	0.228534
	HOXC4	0.215543		37.4309	40.4615	36.5859	40.3394	47.2324	34.5875		32.3918	24.8098	0.189612
	NLRC5	0.215448		1.69728	2.23764	2.11726	1.3636	2.73835	1.76864		1.65831	1.0436	0.194961
	ANKMY2	0.214588		8.34096	13.5816	7.65639	14.8676	2.45013	9.72127		7.75148	3.38077	0.221502
	EFNA2	0.214519		13.9192	2.30117	1.81338	2.28515	1.51174	2.03763		2.46133	2.19102	0.248261
	FADS1	0.214159		65.0821	43.7177	7.43003	37.8354	18.0814	18.8633		23.5542	17.5211	0.217386
	PKNOX2	0.214139		7.79291	16.2251	6.10049	8.8255	6.74727	11.9178		7.61255	5.45372	0.19802
	C2orf69	0.214031		5.81858	4.462	3.39308	3.35339	3.8595	1.77015		3.28467	0.954635	0.225184
	AUTS2	0.213999		29.621	35.698	15.9758	18.8973	21.3382	26.3966		21.0866	9.33588	0.200704
	NECAB3	0.213835		8.3074	7.84442	4.84463	14.0283	9.71572	14.1344		8.12899	4.2046	0.204044
	GSTZ1	0.213769		8.55501	10.3846	7.82758	33.3453	3.59961	21.079		10.5852	5.51652	0.243875
	SOSTDC1	0.213228		4.48199	1.03167	6.33592	15.3868	0.673931	4.59727		3.43761	3.92979	0.224447
	UQCRQ	0.212855		271.143	92.9558	91.301	248.852	93.5972	139.155		130.312	38.7439	0.247824
	CAPS	0.21244		2.79875	2.62103	1.97448	8.80218	13.3393	9.62135		4.89527	2.96449	0.233202
	MMAB	0.212083		19.4422	9.82828	6.1853	30.4872	9.08894	20.2927		13.3713	2.60846	0.26915
	KIAA1462	0.211396		2.37299	11.7007	3.04425	3.84366	2.03112	4.80995		3.48051	1.8497	0.244732
	TMEM205	0.210836		62.5813	53.3228	19.9448	121.632	34.306	84.0212		50.7122	20.08	0.241696
	SLC25A29	0.210491		25.6916	23.9553	18.0015	42.4693	54.0055	36.2986		26.7792	18.0475	0.203124
	MRPS34	0.210314		62.4019	31.3878	20.6442	93.3795	35.8922	66.7124		41.4912	21.4956	0.223737
	MDK	0.209805		1167.8	391.491	694.74	1808.93	486.614	1591.19		803.228	457.122	0.225436
	PNPLA6	0.209699		17.3873	8.94211	5.66548	21.5898	17.0296	13.0869		11.9344	3.71181	0.235986
	ARHGEF40	0.209586		26.2896	41.9035	16.8348	20.0811	3.93735	14.9465		17.066	4.44429	0.264381
	CC2D1A	0.209499		11.3507	6.9328	5.36528	12.7338	21.6922	15.1442		10.2609	3.36774	0.24122
	C1orf21	0.208808		55.5253	43.8478	12.7322	23.4039	17.9276	19.3183		23.1628	10.0137	0.240116
	NDUFA2	0.208718		69.5875	35.7233	25.5488	79.6049	32.773	52.5353		41.9945	13.2454	0.238617
	RXRA	0.208518		12.1543	19.3422	6.4554	11.7587	15.5906	13.2309		11.0988	5.25285	0.207693
	SMS	0.20814		88.5221	47.9551	60.6661	93.1825	38.3962	47.2166		54.3982	16.664	0.230354
	GTF2A2	0.207833		131.694	68.9433	84.4325	68.4003	39.3666	60.4688		63.9736	24.5199	0.226551
	MARVELD1	0.207466		38.5681	26.8457	13.9348	24.6737	11.2206	24.9772		19.7121	7.79312	0.226573
	PALB2	0.206455		8.4051	4.33205	6.90162	6.48481	3.05814	3.11375		4.59273	1.62068	0.231359
	PHF14	0.206027		81.1873	22.0103	42.9142	39.1653	36.9993	31.2294		35.0119	14.7174	0.232792
	TP53I11	0.205312		21.8965	33.0856	6.30349	23.2411	27.0789	39.3968		21.2284	7.87812	0.235248
	ZNF486	0.205092		6.06059	7.32923	1.43443	4.3759	2.87485	5.08329		3.8527	1.14795	0.248712
	KHDC1	0.204379		2.75465	2.44177	3.2901	4.76456	2.26944	2.68897		2.5004	1.6996	0.206332
	ARNTL	0.204117		2.06729	2.97445	2.70538	5.26369	1.15136	1.97944		2.23332	0.826891	0.24534
	RIPK1	0.203765		6.76316	6.74446	3.34551	12.2294	2.75835	9.12251		5.62133	2.36447	0.239211
	C11orf31	0.203755		106.739	47.9395	39.6323	168.029	68.722	96.5908		72.3887	29.1205	0.243084
	GABBR2	0.203369		0.617627	8.94833	4.33535	4.62913	0.152913	3.4431		2.13025	4.46597	0.210124
	POMZP3	0.203228		13.7396	4.65268	2.75847	7.12871	4.09463	6.71471		5.44677	1.35535	0.270637
	CDR2L	0.198448		4.10185	2.6785	1.35152	3.8984	2.71536	3.12143		2.5607	1.10858	0.221747
	EPS8	0.198284		13.7453	15.5849	10.2448	12.1852	5.88377	14.943		10.4454	4.7274	0.217243
	ATP5G2	0.1977		397.271	254.324	303.968	494.27	226.954	458.351		311.814	112.326	0.225985
	LIMD2	0.197632		23.6445	19.8698	6.26691	40.2693	23.8624	25.9018		18.3832	13.9634	0.218609
	TFF3	0.197601		3.41297	4.75276	0.47657	0.537782	16.4758	0.704126		2.76318	2.07087	0.277531
	DGCR6L	0.196855		38.5015	19.1197	9.17222	43.4036	25.0336	28.2946		22.602	11.0912	0.232805
	PTPN9	0.196246		15.8399	21.211	7.72685	15.8117	8.09804	18.5091		12.7316	3.67412	0.246972
	SNRPA	0.195887		81.9803	43.9267	39.4392	76.0129	33.5987	44.1254		45.6126	18.1861	0.233619
	POLR2G	0.195782		122.953	88.2905	45.3216	164.259	41.7056	121.479		81.9519	30.4051	0.25025
	STUB1	0.19554		93.0245	44.2156	28.1921	94.8626	36.5546	57.5428		48.1973	26.8837	0.231741
	CAMK1D	0.195392		10.9565	10.6382	6.15646	7.8067	6.59015	7.16654		7.19883	3.14649	0.217832
	PIP5K1B	0.195369		1.48625	9.15387	1.58896	5.56515	1.18693	6.17544		3.08446	2.39972	0.243272
	ACTB	0.194937		2379.72	905.668	1363.96	1647.44	1143.57	1006.19		1209.7	470.605	0.236026
	COX7A2	0.194782		496.365	130.842	163.986	316.658	64.9452	170.659		182.166	57.34	0.276795
	ALG6	0.194327		9.20356	6.70099	4.04467	6.76737	4.63532	4.76754		5.28066	1.87827	0.231422
	RALY	0.194286		130.543	113.744	25.7174	158.598	59.2981	149.166		88.8348	36.5046	0.247289
	CCT6B	0.194163		3.17008	1.93494	1.11095	2.90409	1.07225	1.91717		1.60677	1.24209	0.220324
	FOLH1	0.193783		12.0468	5.38066	1.28831	12.8247	0.354768	4.56518		4.16144	4.59946	0.23691
	LAT	0.19377		0.640308	0.777767	5.498	1.21598	3.61655	1.55644		1.7049	0.710518	0.277579
	C17orf97	0.193564		4.12745	4.25106	1.82977	4.20594	5.26562	5.04699		3.4886	2.04791	0.218944
	GAS7	0.193197		5.2167	19.5369	4.29635	5.97411	1.91005	6.57296		5.26442	4.0478	0.251615
	CHMP2A	0.193192		92.6438	63.4889	38.7537	118.708	30.2113	82.5517		60.348	21.8658	0.251464
	ZNF680	0.192794		6.32224	7.48376	20.8267	9.2634	8.15119	9.23527		8.12379	5.52357	0.230676
	UEVLD	0.19251		5.51257	7.63687	4.5977	5.24773	2.92142	4.43369		4.42462	1.73877	0.228342
	KIF13A	0.192393		19.8368	17.5149	8.25647	7.19475	7.12046	6.96433		9.47087	2.82211	0.267248
	H2AFJ	0.192294		20.1334	11.3881	11.7711	66.9029	14.7082	39.6147		20.6556	13.1569	0.25667
	SERPINB6	0.191085		112.439	40.159	36.8637	33.4593	44.8738	37.7136		42.1382	15.5704	0.265381
	TOMM40L	0.190593		3.49418	3.45005	1.6623	3.55609	2.52941	3.84249		2.64787	1.48683	0.222135
	ZNF576	0.190552		5.10674	6.75331	2.44117	8.79266	2.88351	7.74221		4.87276	1.32455	0.266164
	DNAJC30	0.190551		6.09941	6.94637	4.83926	10.6086	3.17656	8.78056		5.90053	1.7356	0.254558
	GLMN	0.190157		7.19985	5.33864	12.5198	15.2258	4.51346	9.35613		7.33968	4.66961	0.231239
	RAP1GDS1	0.189845		20.2357	20.951	7.9712	16.5488	8.94488	16.4776		13.3151	4.33006	0.246209
	PSMB10	0.189761		15.22	9.07857	8.4204	35.6174	9.9879	24.1663		13.2933	9.13273	0.242823
	WDR60	0.189186		17.5593	9.05549	14.9762	13.2424	37.4727	15.896		15.0184	5.98247	0.259704
	GNAL	0.188542		0.718944	31.3577	7.45573	1.91936	0.746137	1.84409		4.41577	3.48009	0.291798
	MFSD5	0.187844		6.81377	6.4392	3.14294	9.30019	2.94799	8.14106		5.29742	1.84051	0.25311
	SPG7	0.186561		32.2635	27.7831	23.8417	40.9408	34.28	41.2553		29.7084	12.7767	0.226867
	ZKSCAN1	0.186453		21.3645	18.1392	19.416	19.2409	15.5481	18.6883		16.4856	8.30621	0.204267
	FRG1	0.1862		92.896	33.6692	49.5146	38.1149	40.0242	28.0033		38.9903	19.6402	0.247364
	DDX60	0.185915		5.43712	6.38603	1.4431	4.32658	2.74873	5.10339		3.56973	1.77459	0.241303
	CHCHD1	0.185226		61.1768	31.3897	24.1466	40.321	19.7008	26.67		29.1375	10.613	0.256418
	POLR2L	0.185132		77.7331	36.7757	18.8785	147.959	40.4534	103.825		56.8633	27.3055	0.267404
	TMEM14B	0.185111		107.639	61.0059	40.5879	79.8455	34.8548	63.3619		56.1847	18.5008	0.257191
	PRNP	0.184939		18.2394	31.9711	18.0189	20.944	2.94806	32.7743		16.2185	13.8941	0.23349
	IFT172	0.184869		10.8782	11.038	11.0309	17.9076	10.358	11.7259		10.872	4.09641	0.230938
	F2R	0.184772		9.3106	23.5573	12.7168	27.8332	11.5467	29.8577		16.359	6.02975	0.259238
	PNKD	0.184427		60.1182	39.7429	26.6789	49.6939	24.7394	41.2859		35.5425	12.721	0.244033
	LRRC16A	0.184254		11.3758	4.06456	4.37346	4.03232	5.63016	3.16444		4.17404	3.85616	0.234069
	C3orf67	0.184057		0.487428	0.626822	4.14096	17.3883	0.570853	12.2416		4.25755	1.75221	0.30184
	MDFI	0.183539		29.642	20.2918	9.48779	45.6162	20.4722	38.5874		21.9954	15.8951	0.236667
	SCP2	0.182989		89.8637	69.4195	42.7603	84.8573	25.4907	55.1327		52.5525	22.649	0.247187
	ERGIC3	0.182834		224.897	185.659	162.113	325.878	119.896	218.622		178.552	80.8964	0.238633
	PAQR4	0.182218		5.59888	9.261	1.31203	9.77491	4.58983	7.16475		5.30334	2.2208	0.259729
	DROSHA	0.182193		59.4906	22.3805	43.1052	50.4278	29.5104	37.3717		34.9462	16.2301	0.238349
	ARFIP1	0.181124		21.7769	14.6579	23.814	14.8889	4.72458	8.05434		12.2737	5.69388	0.256988
	LTBP1	0.180483		56.6546	91.2763	38.7958	39.3825	39.966	62.8267		45.4137	31.5473	0.23524
	CHCHD5	0.180124		27.0442	13.1972	7.64624	42.9647	17.3153	22.9977		18.0526	8.72262	0.262123
	C14orf1	0.179932		18.2807	16.9321	5.33008	10.4545	4.6911	10.5524		9.42635	3.30085	0.271208
	STARD9	0.179533		2.2462	3.94141	2.11103	1.82007	4.0246	4.49484		2.6666	1.2787	0.244259
	IER5	0.179355		11.724	9.89778	3.97096	10.6938	5.57828	6.10249		6.35683	5.95548	0.235524
	ALKBH7	0.179217		24.588	15.4669	8.72949	72.1034	16.0519	36.3091		22.59	11.8628	0.27804
	PPFIA3	0.178797		4.22773	2.594	1.2484	11.9104	4.89679	6.16088		4.20831	1.6703	0.284344
	MYO1E	0.178484		20.403	10.8885	9.922	9.81768	4.48034	6.47843		8.62937	4.03727	0.261902
	C5orf63	0.178369		4.90304	4.02984	4.24033	3.46229	3.53118	0.0243194		2.81508	1.36523	0.258418
	TUBB2A	0.178239		68.8189	41.2962	12.1762	167.849	16.9004	65.6057		47.1495	26.9865	0.282491
	FBLN1	0.176853		106.349	310.69	100.779	102.118	11.6515	183.205		103.074	83.5752	0.258541
	SGCD	0.176432		10.1635	15.4227	8.12667	6.95045	3.35357	8.00696		6.29352	9.47864	0.240762
	KRTCAP3	0.176203		2.7589	1.32075	2.82027	4.09627	3.89126	3.25466		2.5367	1.76699	0.239416
	MTF2	0.175734		28.9646	11.894	31.0007	16.5688	56.7951	14.4412		22.0811	9.03356	0.27933
	ORMDL3	0.175387		52.2508	25.899	24.2842	34.9468	16.5023	15.3478		24.3127	8.43413	0.273806
	CDPF1	0.175372		9.01346	7.81419	2.84314	7.65756	4.74999	6.2601		5.52624	2.65205	0.247141
	PLEKHH1	0.1752		11.8122	16.1241	7.17327	9.32244	10.2885	7.60825		8.98781	4.70213	0.242681
	PRPS2	0.175042		15.6174	18.7276	8.29676	18.4075	6.41717	10.8559		11.0894	5.95085	0.248553
	SFR1	0.17472		11.1026	6.38891	5.20579	7.01969	2.7518	3.18983		4.97532	2.49646	0.261183
	SERPINE2	0.174598		13.3225	33.3885	48.877	39.5074	2.16118	62.3579		27.5835	10.2286	0.287865
	BAD	0.174538		22.9834	19.4839	7.8383	56.4252	23.2375	39.6404		23.6013	9.59181	0.278981
	UTY	0.174493		2.08029	5.11085	2.765	2.35087	1.38753	2.27028		1.85516	3.33482	0.244436
	COX18	0.174215		6.9092	7.04526	2.83833	4.83101	3.70169	5.38832		4.56056	1.51523	0.257992
	H2AFZ	0.17376		694.99	228.086	70.4737	286.11	226.539	191.589		228.471	99.3873	0.2882
	RAD50	0.173651		31.5666	17.7818	28.2101	19.0402	17.2487	15.1259		18.9654	7.86283	0.249101
	CENPB	0.1736		28.8914	19.7049	8.81514	31.8515	17.3791	34.2235		20.5263	7.18908	0.26755
	HGS	0.173555		40.5109	29.4147	31.6351	54.5609	26.9174	38.2054		32.7299	13.7782	0.245533
	SLBP	0.173526		69.0758	45.2151	17.1314	39.7829	20.8002	30.7642		31.4123	13.9663	0.267427
	STX12	0.173154		11.1287	15.9843	8.69458	14.4999	3.52706	13.0122		9.87115	2.81334	0.275598
	LIX1L	0.173115		12.7861	22.0041	7.72143	10.6579	4.61727	12.6447		9.96366	4.33146	0.268184
	FAM102B	0.171018		2.90573	7.83084	3.2784	5.07455	1.92295	4.39978		3.62203	1.50369	0.27119
	WRAP53	0.170743		12.1466	6.00316	2.88303	13.8202	13.9301	8.25093		7.79228	5.49915	0.251713
	ZEB1	0.170705		19.7487	31.6894	16.2834	12.0585	14.3085	16.1776		15.2332	11.4235	0.246628
	LSS	0.170585		8.69256	16.9865	7.58689	13.3565	4.41221	15.6735		9.56696	4.12228	0.26555
	DPT	0.170264		0.596298	4.96946	15.422	45.1258	4.42048	124.574		17.1151	42.5217	0.26311
	RSRC1	0.169736		75.5487	26.8085	41.3222	26.0426	51.9775	32.7258		37.2232	11.5717	0.28031
	TMEM80	0.169545		12.9461	9.33363	10.4535	8.53985	3.39513	10.5843		7.92474	4.35864	0.250598
	TRIM24	0.169469		33.1252	13.3407	13.4601	18.4545	12.9804	9.98097		14.2751	7.02457	0.266549
	UPF2	0.169282		25.9399	13.4326	30.934	12.7731	24.9923	14.8548		18.0846	6.44813	0.266939
	LOX	0.168317		15.8777	36.1414	7.001	5.63395	2.31709	16.8048		9.89928	11.836	0.262233
	S1PR1	0.168205		1.36271	6.101	2.37167	5.87433	4.77181	10.2147		4.2071	2.26434	0.274486
	ZNF135	0.167959		6.51526	8.85693	5.99387	8.39059	8.85213	7.77769		7.01061	2.74334	0.233717
	TYMP	0.167783		14.4948	2.17983	1.47342	19.9704	1.75737	9.61298		6.15125	4.71107	0.282926
	LIN7A	0.167779		2.18918	5.6409	1.31371	3.93407	1.22127	4.38001		2.14301	3.97476	0.250652
	PPAP2B	0.167705		43.3739	50.5314	29.1345	32.346	26.5189	24.8478		28.9733	22.4518	0.250705
	PLGLB1	0.167659		3.91592	1.71877	6.95169	1.71435	4.05704	1.90859		2.82538	1.23524	0.283454
	TTLL7	0.167524		3.38484	2.09548	6.37377	3.28973	5.73828	1.86679		3.19576	1.68755	0.265644
	RBMS1	0.167293		57.1042	26.7848	64.7323	30.6577	21.3696	34.3981		34.6444	9.52574	0.288357
	ELK3	0.167194		15.0689	31.5626	9.07688	11.1443	18.5994	15.2943		14.1847	7.61282	0.263882
	COX20	0.167131		27.9674	25.0875	35.4466	38.7213	10.7027	21.9087		23.1614	10.7674	0.259812
	SYMPK	0.166708		20.2942	19.2409	8.31078	40.8453	35.4805	33.0555		22.6326	9.17131	0.274587
	EFHD2	0.166585		17.9269	20.827	10.0569	18.8088	7.89889	15.8786		11.9898	14.3235	0.255336
	ADRA2C	0.166448		21.7013	10.5083	1.98863	3.83454	5.84742	7.75854		5.6023	10.9777	0.252419
	ZCCHC24	0.165733		8.64637	10.0495	12.5874	9.50913	5.20738	12.2437		7.83775	8.58721	0.25892
	GATSL3	0.165613		3.02549	2.83804	3.73052	6.11238	2.59225	3.26803		2.94385	2.635	0.252834
	ZP3	0.165525		11.4137	1.52721	3.18873	7.10722	3.92319	3.31629		4.03771	2.69118	0.276047
	SFXN4	0.165266		17.1683	6.58424	8.21317	12.0479	7.60184	8.03451		8.79655	2.92804	0.277261
	CIB1	0.165144		26.749	16.3217	12.3952	32.2096	11.2386	20.0419		17.5211	5.67955	0.280273
	C19orf43	0.164815		179.236	82.1338	93.2044	157.706	131.638	151.05		118.278	48.1896	0.257974
	ITM2B	0.164784		216.36	313.243	208.604	189.649	65.8325	172.525		169.39	71.7898	0.269098
	C4orf27	0.16428		50.7051	22.2293	16.5367	25.5169	13.9096	15.0529		20.4392	7.7965	0.290037
	BDP1	0.164058		12.588	8.23296	14.5176	4.45742	10.2708	5.34991		8.13706	2.72064	0.281686
	PREX2	0.163921		1.39147	3.1306	3.2487	2.63517	1.99933	3.91661		2.34562	1.37244	0.255995
	CRYL1	0.163851		15.5934	18.8435	4.81977	9.46707	2.21692	9.5823		8.30098	4.61929	0.278714
	LHX1	0.163824		31.0763	13.243	20.9433	24.7065	60.4747	26.5173		19.6977	43.4775	0.258074
	CYBRD1	0.163608		5.19415	45.6659	25.6302	22.0723	0.654475	29.6577		16.0892	16.4013	0.266842
	AGA	0.163497		7.97819	11.5463	2.92865	20.7124	2.65796	7.38852		7.33925	2.65688	0.305562
	TRIM2	0.163404		13.394	17.588	11.1923	10.5361	7.17354	9.15979		9.84262	6.55782	0.255386
	RAB11FIP3	0.163065		14.024	18.3624	7.75108	23.9946	22.1535	29.4766		17.2289	4.97026	0.285359
	DDX18	0.16284		86.8682	31.0833	55.209	30.6157	30.5696	27.5196		37.8111	12.3245	0.294807
	C14orf79	0.16283		7.54945	13.6093	1.60433	9.14261	3.17832	4.95175		5.57068	2.38921	0.293099
	AFF2	0.162719		2.19126	8.70301	1.51018	3.62387	1.58732	3.54629		2.80603	1.73202	0.28606
	HIST2H2AC	0.162557		5.43742	0.90804	1.83531	4.91919	5.00532	3.73111		2.99692	2.08366	0.264228
	SLC1A5	0.162471		12.8846	11.6783	9.66144	36.761	3.10099	31.8311		14.2202	7.71013	0.291242
	MESDC1	0.161869		8.25999	2.92674	2.8016	8.72053	5.82524	7.37766		5.13387	2.64802	0.268192
	RELT	0.161762		2.6691	3.05981	1.4708	4.41556	2.80949	4.12688		2.73988	1.1077	0.267564
	NIPA1	0.16175		5.80003	9.10692	1.51404	4.98673	1.58513	2.46325		3.39438	2.26748	0.279667
	ARL13B	0.161182		9.47587	5.57857	9.2055	5.62324	7.49417	4.3389		6.26924	2.13215	0.269125
	ZNF276	0.161143		8.92396	11.9899	6.27107	20.5068	11.9486	16.2035		10.8138	6.24032	0.263398
	ITPA	0.160966		29.5547	13.7702	24.945	46.1083	13.8801	37.1785		23.3552	13.359	0.268431
	MON1B	0.160786		6.66601	10.2615	3.32491	8.33564	3.56737	17.6444		6.97903	2.90546	0.295285
	PAPD5	0.160107		9.78074	3.95222	6.09947	5.27759	5.8855	4.01488		5.07032	2.6406	0.264469
	HIST1H1D	0.15989		14.306	0.314387	0.224231	1.34973	8.49855	7.77641		3.87052	3.91751	0.286489
	APOA1BP	0.159781		73.4027	32.7611	20.1137	71.0683	30.7782	41.0931		38.5931	17.0424	0.281751
	DPP3	0.159114		14.1417	9.8737	5.02892	21.0128	9.75	22.1967		11.8962	4.32936	0.290596
	EEF1D	0.159096		470.147	311.985	291.985	749.882	430.557	567.583		414.982	177.135	0.270884
	FURIN	0.159047		12.6541	14.4887	4.87346	13.5532	17.0057	14.6588		11.346	5.41646	0.264735
	SCARA5	0.158673		0.0142418	0.159905	3.18108	4.86773	0.0686298	3.52316		1.27074	2.257	0.2709
	ETS2	0.158197		10.0528	15.8813	11.0899	8.95125	2.98764	9.35032		8.46715	3.7651	0.276772
	ENDOD1	0.158114		5.48299	4.87793	1.87726	5.2758	1.44078	5.70833		3.26177	3.44449	0.262191
	RBM25	0.158045		115.029	46.7229	85.4865	41.1356	128.226	69.6061		70.3042	32.3899	0.27677
	RRAS2	0.157589		23.6857	23.6883	9.47079	18.8703	6.66703	17.6565		14.6892	5.43143	0.284796
	CBX6	0.157426		3.66406	17.8023	7.08541	9.66581	3.59621	8.78554		7.23144	2.39221	0.30662
	ARMC1	0.15724		27.1788	18.4542	16.0325	16.2342	13.2312	11.8946		15.5363	4.96727	0.277649
	ANXA6	0.156985		139.698	79.1546	57.822	112.415	47.0238	120.112		77.1876	61.8679	0.263904
	C3orf14	0.156723		20.598	12.9528	5.49476	18.02	7.17958	10.3079		9.56665	12.2681	0.264271
	ABCD3	0.156574		23.4057	14.1718	8.52969	11.0626	12.5718	9.02753		11.5694	4.49213	0.282685
	MRPL40	0.156358		40.2906	22.9594	16.8081	45.7765	10.0992	22.4815		22.838	8.98965	0.292836
	WBP1L	0.15591		14.677	37.529	10.9764	15.468	7.36426	15.2126		14.2709	6.08182	0.298784
	SIPA1	0.155468		9.37715	2.55652	3.72168	14.8858	14.4876	8.85528		7.56546	3.92034	0.287478
	THAP7	0.155158		8.58223	9.9137	2.33282	20.461	7.78794	12.8564		8.74559	4.11809	0.292294
	CRELD2	0.154894		11.9874	8.52604	6.94771	18.4869	7.54832	17.5967		10.3707	4.43093	0.282636
	MRC2	0.154176		19.9276	31.5605	23.6909	56.4906	8.1107	46.1776		25.4246	18.3385	0.277215
	HIVEP1	0.153375		5.0078	9.14665	3.1521	2.79549	5.10811	5.10075		4.51225	1.26076	0.302854
	NOSTRIN	0.153373		0.686477	3.36595	3.72674	2.83475	3.80113	1.25853		2.30154	0.698211	0.305373
	KRTCAP2	0.152214		92.915	56.0904	57.6943	98.8638	47.3011	73.9826		64.153	24.8088	0.275825
	CPT1B	0.15206		3.3096	9.13704	5.62865	8.50287	14.2237	8.23506		6.74527	5.70621	0.270933
	TCTN1	0.149799		29.0023	37.3299	31.4312	42.102	20.022	24.9834		27.9058	11.3492	0.275127
	ATP6V0D1	0.149755		44.934	33.509	11.6213	28.7068	18.6272	31.4172		24.9327	9.68247	0.290824
	HAND2	0.149725		8.94991	3.39411	0.00996195	0.0543916	2.65344	0.015369		1.63097	2.40362	0.298283
	FAM229B	0.149678		10.5741	9.57976	5.84247	8.57913	3.40929	5.41862		6.47631	2.29269	0.290871
	NUDT6	0.149448		10.2148	5.5724	4.14128	5.9348	4.62501	4.38289		5.10647	2.45288	0.281733
	NCEH1	0.149294		4.44189	1.87049	2.13624	0.576838	0.584609	0.733517		1.40007	0.674395	0.316103
	CLEC14A	0.148944		1.00547	6.48459	4.9948	2.98985	10.1776	9.65078		4.57003	5.18906	0.276048
	CTTNBP2	0.148933		6.30146	9.77091	5.41997	5.63581	10.703	7.97025		5.98352	8.85346	0.284585
	ATL1	0.148868		9.30688	9.22207	1.71172	2.59053	1.59673	0.796111		3.29379	2.15324	0.309176
	GNG5	0.148806		121.923	36.0528	56.4765	65.3513	29.972	47.7911		51.5832	20.6742	0.303583
	MRPS25	0.148475		20.9076	16.2885	29.6549	30.3296	15.7368	31.78		21.776	8.41583	0.281346
	WDR83OS	0.148298		121.285	90.5863	78.2395	140.969	62.8455	98.5983		89.4679	34.0979	0.280462
	C18orf8	0.148167		12.7512	5.42403	6.79148	10.0548	5.56112	7.00573		7.12801	2.53075	0.290619
	TNFAIP8	0.148122		22.6383	10.867	5.0035	4.94944	4.1401	4.20818		6.95845	3.99843	0.309823
	ZDHHC12	0.148073		9.01227	5.27397	1.92444	18.8244	10.3932	12.9975		8.06338	5.38877	0.289271
	PLA2G4B	0.147904		1.64838	2.98563	3.69533	1.51737	4.10557	1.17646		2.16172	1.19271	0.287518
	HHLA3	0.147331		6.15848	5.02926	9.22019	11.6607	3.31498	8.1778		6.3885	2.89017	0.288512
	GPR137	0.146757		9.83098	12.4386	3.11515	16.8238	9.54803	12.0616		9.51335	3.13635	0.301562
	GNB4	0.146561		3.57575	19.3577	2.90191	4.63606	3.42209	6.23299		5.40159	2.45698	0.324599
	EDC4	0.146241		40.4035	23.8527	13.1547	31.7707	15.0782	20.4421		21.0619	10.5051	0.287964
	DUSP3	0.145948		25.1531	10.4413	13.465	12.7774	12.7167	9.84478		12.6208	4.28802	0.298708
	SECISBP2L	0.145596		9.58202	15.5552	14.0459	4.55008	17.023	6.46936		9.9894	3.24123	0.30663
	B4GALT7	0.145181		8.8661	10.768	4.81831	16.0523	9.03618	12.1363		9.17312	3.86913	0.28871
	RBM45	0.144763		13.2349	7.177	8.9021	9.87989	2.3684	6.00893		7.07357	2.21605	0.309916
	RASSF7	0.144429		15.4574	3.28056	0.683786	19.0671	7.36769	5.44816		6.5035	6.97799	0.291697
	TMEM87A	0.144396		21.7585	26.4788	16.9133	16.9799	8.79056	15.8182		16.1493	5.40302	0.294082
	TXNDC17	0.144023		80.605	33.9397	22.8221	104.037	31.4338	69.428		48.4458	27.2129	0.297488
	NDUFA4	0.144023		118.218	65.2074	28.2334	118.961	29.6293	86.7837		66.1193	17.5358	0.32372
	SCAND1	0.142788		11.7088	5.6646	1.99793	96.6606	38.5888	51.8589		26.66	17.997	0.319852
	MRPL1	0.142714		45.9995	13.9828	30.009	30.752	15.5	19.4346		22.669	10.8287	0.296799
	FUNDC2	0.142679		108.39	73.2179	46.3498	126.221	40.0684	85.7149		71.7551	23.8366	0.306037
	SLC50A1	0.142615		20.3254	15.0185	9.24566	20.3785	5.01604	11.4451		12.0143	4.74675	0.302548
	AAED1	0.142008		3.64582	5.14483	1.78495	3.00107	0.794508	2.03834		2.24297	1.92404	0.287706
	DPYSL5	0.141985		16.0605	25.1311	6.1608	23.1553	4.46235	16.7017		12.3116	12.3895	0.285032
	ADAMTS10	0.141941		4.66737	8.64092	3.92455	11.8571	16.2678	19.3416		8.93761	6.78148	0.291253
	FLNA	0.141154		103.996	72.9756	30.6151	263.555	115.252	170.833		107.91	47.8268	0.315274
	KIF9	0.140815		10.828	9.89047	2.03723	8.48071	3.40292	5.40967		5.79627	2.6429	0.30657
	MRPL24	0.140307		33.5236	31.9846	28.0915	51.746	10.5028	32.4252		27.6067	13.7141	0.294749
	SEMA4G	0.1402		3.07564	3.59915	1.91199	3.2541	1.46274	3.82164		2.52237	1.41569	0.287161
	PPIB	0.139755		329.599	255.167	162.711	465.196	122.163	367.559		254.751	78.0466	0.315697
	KLF5	0.139725		13.6008	6.70045	4.31736	6.14804	4.68585	3.91599		4.99652	7.58613	0.286955
	GMDS	0.139509		12.7011	7.41728	8.10611	56.1863	4.34798	23.1233		15.199	5.18982	0.343827
	SULT1A4	0.139381		7.85653	6.31771	5.80095	10.2462	16.0093	9.54587		8.27139	3.63183	0.297987
	D2HGDH	0.139374		6.7182	5.01754	2.7488	12.6768	12.3164	13.0376		7.24242	6.34972	0.288941
	UNC5D	0.13881		2.93679	5.76344	0.499819	0.682761	0.886736	0.898741		1.45409	1.46275	0.310629
	OSBPL3	0.138345		3.69667	7.99453	4.47307	3.96483	2.94612	3.97328		3.8558	2.93529	0.28876
	ACVR1	0.137717		10.4582	24.609	7.93521	8.15042	3.99577	14.4117		10.1211	3.45765	0.327072
	NDUFA8	0.137627		79.0954	37.2033	26.2943	70.5846	20.4847	43.4019		41.0487	13.5038	0.3206
	SLC39A4	0.137528		14.1236	5.59878	1.35451	24.0609	2.92351	13.3283		8.41189	4.6332	0.322775
	MRPS21	0.136901		73.3369	47.4772	43.3917	101.759	25.524	66.8733		53.2012	20.8741	0.309215
	LLPH	0.135748		34.2376	13.2486	17.3643	17.4725	12.3349	13.7163		16.0845	6.35599	0.310925
	ZNF652	0.135737		17.3258	5.62487	17.1058	7.77543	9.33637	8.51716		9.72075	4.02826	0.309507
	TBCD	0.135679		41.9218	27.5812	14.6898	76.8351	44.734	43.388		36.1094	19.0563	0.305016
	C17orf89	0.135514		32.5936	15.4359	28.647	44.3674	41.0693	33.938		29.5107	13.1324	0.295821
	IFI35	0.134153		5.05115	4.87643	2.80162	11.4912	2.59777	7.21097		4.78878	3.26526	0.30454
	KDM5D	0.133864		3.17149	11.8058	3.37212	3.90184	3.28702	6.6709		3.97129	7.01677	0.294836
	PER2	0.133794		1.64063	5.46121	1.95675	1.80355	0.62247	1.53455		1.85018	0.710591	0.335897
	PSMB4	0.133677		238.996	162.085	113.344	232.811	80.1634	189.476		154.318	49.4979	0.31352
	STK16	0.133629		23.5051	19.679	10.8596	22.5179	11.0482	19.3795		16.1181	7.26251	0.298065
	IRF2BPL	0.13353		15.2027	16.3963	5.71671	10.8389	14.2763	16.4487		11.8319	5.66236	0.29757
	CCDC18	0.133372		7.98441	3.50247	7.69228	6.12344	11.1913	4.15598		6.01669	2.86419	0.304644
	AGRN	0.132812		19.9607	18.619	6.67455	58.2898	9.81892	37.9426		21.2281	10.5049	0.328439
	TACC1	0.132525		6.26253	13.0319	16.4754	10.8112	7.26487	11.2392		9.33139	7.68644	0.296669
	MAN2A2	0.13231		10.3475	39.849	2.98863	17.9319	14.5823	21.875		15.4898	5.8827	0.334051
	TIMM9	0.13196		54.2017	34.7538	29.4012	40.5615	18.6535	30.1836		31.4814	11.8237	0.30744
	CLSTN2	0.131705		3.32576	12.7677	3.06879	3.58402	1.99951	5.37825		3.55441	7.18284	0.297554
	CAMK1	0.13163		8.14867	7.86306	3.66325	14.5515	4.77116	11.106		7.42084	3.036	0.317121
	NDUFA1	0.131442		145.08	60.9291	37.1414	165.271	43.3246	113.795		84.0187	23.1651	0.338575
	NID2	0.130736		16.0334	55.7181	19.2998	43.764	26.0203	54.9909		29.2562	33.5468	0.298901
[truncated: 9,516 more rows]
