# Supplementary material for: Recurrent internal tandem duplications of BCOR in clear cell sarcoma of the kidney
Source: Nat Commun. 2015 Nov 17;6:8891. doi: 10.1038/ncomms9891 (PMC4660214; doi:10.1038/ncomms9891)
Supplement: Supplementary Data 5 — Expression of PRC2 targets enriched in ITD+ CCSK relative to Wilms tumors [file ncomms9891-s6.xlsx]

## Sheet: SD5
	Supplementary Data 5. Expression of PRC2 targets enriched in ITD+ CCSK relative to Wilms tumors
				Expression in ITD+ CCSK tumors (FPKM)							Expression in Wilms tumors, average	Expression in Wilms tumors, Std Dev
	Gene	Score (GSEA Signal/Noise)		347T	383T	385T	380T	382T	384T		n = 11 (FPKM)	n = 11	p-value (T-test)
	NKX6-1	4.51191		5.48659	5.51059	3.38984	6.98972	6.33792	5.73896		0.0108125	0.0170297	4.9327e-05
	FAM89A	3.52048		35.8706	30.1262	34.6578	44.0365	26.2592	42.8983		3.27412	2.06571	2.86087e-05
	NPTX1	3.0226		62.1243	32.8559	42.1499	69.033	51.7086	81.9442		0.417157	0.577656	0.000304307
	EN2	2.91629		15.5479	16.1133	6.44919	10.7544	8.40171	12.1113		0.0637266	0.10426	0.000367874
	KCND3	2.44053		14.086	15.7862	8.88006	9.43031	5.76828	10.6143		0.521253	0.546931	0.000464837
	GATA6	2.39751		17.397	10.1489	16.1251	19.2911	6.87112	17.1246		0.743366	0.876787	0.000433115
	TMEM132E	2.22103		31.3394	34.3589	12.8634	41.1198	40.219	48.4195		1.30124	2.81423	0.000482739
	HES7	2.21019		23.9221	10.5106	26.6582	47.198	23.8454	38.3636		0.0476742	0.0565179	0.00142689
	CRHR1	2.18416		37.1923	37.2803	15.9295	50.3353	18.1089	41.2193		0.629713	1.44	0.000953627
	POU3F1	2.15487		26.8453	11.0096	14.988	25.7215	7.45618	20.0879		0.147926	0.254913	0.00141092
	ZBTB16	2.12708		4.58007	5.42345	7.6692	5.18946	8.70981	5.68276		0.881545	0.893856	8.39677e-05
	WNT11	2.07172		95.8524	53.7518	27.693	93.5228	61.8234	82.5014		3.88243	5.08602	0.000809457
	GRID1	2.06122		19.7543	25.6572	11.2639	33.7667	13.3683	30.294		1.02755	1.23786	0.0010808
	DPF3	2.04825		10.6995	11.6249	8.15398	8.23773	16.4118	10.0305		1.83145	1.36412	0.000210658
	CDKN2C	1.96483		36.2277	32.6649	15.1907	24.0574	20.3481	21.5573		2.77473	3.37297	0.000304177
	LHX2	1.93053		150.512	62.9379	47.2919	77.24	59.2736	53.3704		0.46408	0.360516	0.00249965
	RASGRF1	1.92967		20.2231	41.5668	10.9108	21.6729	12.1083	24.0355		0.132251	0.152471	0.0024585
	IGSF21	1.89714		45.2748	53.1443	24.78	65.0392	14.2401	73.6806		1.00391	0.756895	0.00243707
	FOXD2	1.89239		10.0198	8.28003	6.39865	10.0397	4.99895	11.428		1.54563	1.24117	0.000228548
	MNX1	1.81706		18.9449	11.2391	4.38352	10.4884	8.29035	10.8436		0.327161	0.931907	0.00145448
	FGF9	1.80002		23.9713	15.6906	12.7238	14.1671	17.2678	12.8123		2.43453	3.36566	4.92887e-05
	EPHB1	1.79663		25.0018	24.0029	14.0809	15.1009	14.3378	16.3393		3.63397	3.07883	0.000158342
	LPHN3	1.77747		22.7255	33.6709	13.8906	21.0656	10.3266	17.2608		2.82456	1.39436	0.00178914
	NTN1	1.72288		28.4078	49.4051	14.7131	37.0445	16.3216	57.3917		1.30963	1.53001	0.00290694
	ECEL1	1.70737		287.458	275.172	125.025	623.987	199.778	470.016		6.4044	5.37473	0.00383812
	DUSP4	1.68621		54.2939	36.3325	17.2584	32.5426	37.2623	33.9502		7.83228	4.43654	0.000877686
	NEFL	1.66474		113.493	67.2525	24.172	95.9873	42.0291	85.6165		4.64563	6.38328	0.00220061
	CDH23	1.66274		18.149	28.726	17.3811	44.8543	16.3837	46.0253		1.73631	2.34832	0.00239959
	ARHGAP20	1.65811		7.09861	6.14637	2.33199	6.2049	3.09848	8.2313		0.81637	0.52368	0.00190515
	CHST8	1.64245		54.5346	34.9637	19.5155	113.298	47.7234	100.604		0.251189	0.26369	0.00490426
	ZFYVE28	1.63689		5.45703	4.30384	8.22722	12.6979	5.85644	16.3446		0.470795	0.35393	0.00379738
	TRIM9	1.60134		8.87362	10.9785	4.55427	9.99778	3.31239	12.534		1.06812	0.897365	0.00205383
	SLC1A4	1.53635		29.8797	18.5778	7.00168	22.0238	12.5429	21.9727		3.60369	1.78533	0.00270914
	FAM43B	1.49577		8.07869	5.49534	2.915	12.4034	2.11585	9.72182		0.363657	0.287602	0.00552252
	FOXF1	1.49439		75.4277	46.237	30.3797	26.6132	19.2527	32.4771		1.93928	4.21077	0.00323384
	IRX3	1.46338		73.8356	28.2314	53.1803	30.1082	45.3345	24.6964		6.6511	5.68341	0.00240824
	HRK	1.43861		2.56024	14.3076	7.41573	8.87643	3.89165	10.34		0.762179	0.652992	0.00474815
	ASCL2	1.43292		18.9212	4.53164	2.20386	28.9538	14.926	20.2128		0.202702	0.192273	0.00796278
	MAPT	1.42827		96.039	55.0854	15.1329	59.8933	38.1213	23.293		2.79346	2.317	0.00643724
	MKX	1.37272		39.3944	29.1822	18.7746	0.658255	11.3641	25.9289		0.746024	0.950532	0.00777808
	HOXB6	1.33512		48.574	41.0999	56.4916	50.8177	73.0569	57.7072		19.3123	15.5238	4.2281e-05
	PMP22	1.32471		157.23	212.319	84.4158	124.984	48.3874	130.613		18.8759	24.1889	0.00225194
	HS3ST3B1	1.3182		8.6582	9.81349	5.36349	9.95759	3.96139	6.451		1.88729	1.67481	0.000756787
	KCNC4	1.31791		8.26283	9.14599	4.1055	5.86383	2.87439	1.60248		0.859542	0.380627	0.00736314
	SLC30A3	1.31333		21.5291	11.5904	3.43825	22.3394	13.6951	21.1148		2.48106	2.5381	0.0033268
	GBX2	1.27202		29.2753	12.9012	8.96061	13.8004	0.843442	19.9922		1.06849	0.719068	0.0101581
	CBR3	1.27146		33.0839	8.33892	17.481	56.9781	7.62742	28.8394		0.779022	0.715244	0.0115427
	RGS20	1.26476		8.33474	29.5366	21.5798	46.9746	0.258066	26.0135		0.640858	0.510534	0.0120712
	HOXB7	1.26102		131.278	52.9608	39.4769	60.6727	110.186	48.9238		11.4073	12.0707	0.00426596
	INA	1.23407		64.3416	37.8667	21.9348	64.1919	29.2536	57.5753		5.20027	14.3635	0.000730621
	GDF6	1.23045		4.86056	6.92214	7.30553	2.53288	0.225252	2.26677		0.239614	0.256861	0.0108131
	SHH	1.21562		9.89384	5.3873	1.8021	5.92417	2.80771	0.694155		0.11033	0.18234	0.0128255
	HHIP	1.21178		33.7005	20.885	13.014	39.3331	6.49224	0.538106		0.223091	0.217956	0.0148662
	CTNND2	1.21175		9.22343	17.0374	3.58783	6.72219	5.87628	6.82871		0.808039	1.42278	0.0054112
	RSPO2	1.19349		4.47593	21.0803	3.82384	6.12326	4.33365	7.83694		0.025889	0.0338681	0.0161572
	IRX5	1.19059		23.1631	8.22226	6.05508	9.72984	9.78735	9.22364		1.36826	2.01049	0.00529789
	PCDH17	1.18983		52.6903	28.047	19.5432	12.2044	28.7424	36.5676		6.63026	5.27106	0.00448656
	ABTB2	1.18584		7.51609	13.4556	3.10244	8.80525	4.94678	9.57476		2.5386	0.877833	0.00739582
	MSX1	1.15801		16.9587	7.94201	21.3381	7.40497	4.5431	3.69309		1.13238	0.760071	0.012799
	HOXC6	1.15422		73.1569	45.925	55.0622	41.4489	72.9324	52.7087		23.204	15.7424	0.00028665
	DLX3	1.14485		6.20912	4.42735	2.23131	5.38391	0.119701	4.43358		0.562612	0.587382	0.00789071
	ONECUT2	1.13808		22.2089	5.66664	9.42625	8.89602	11.5213	6.91578		1.05017	2.5824	0.00439367
	GPM6B	1.1158		39.3138	35.1173	26.5501	24.2612	10.926	19.1547		9.23176	4.55664	0.00469242
	EFNA3	1.10567		38.6825	27.5741	15.4426	30.4901	6.28636	27.9647		7.4387	3.75157	0.00733791
	FOXL1	1.09756		8.76767	4.56084	4.28536	9.06856	5.23543	1.27539		1.21378	0.978869	0.00736474
	PCDH8	1.0819		37.6779	4.28859	6.73114	8.76975	16.7804	8.9039		0.184894	0.239205	0.0213587
	NKX3-2	1.07281		58.8674	28.2643	2.58892	8.50234	34.9138	9.68086		0.525832	0.453793	0.0218039
	PTPRU	1.07067		19.4769	28.8027	6.99828	36.907	9.98819	58.8418		4.25068	1.80093	0.0174992
	PAX6	1.0677		85.8543	73.3914	18.4716	2.80133	55.563	10.0721		0.995151	2.28902	0.0193042
	GRIK3	1.04563		10.3064	35.1906	5.80956	9.56308	4.49069	18.4345		0.692013	1.20949	0.0182528
	FEZ1	1.03354		63.5003	33.6048	22.748	62.6061	8.31378	35.9154		8.78058	6.18269	0.0109314
	NTNG2	1.03199		0.622762	24.0772	16.9762	47.0829	1.46135	53.5296		0.355759	0.471737	0.0246818
	NPY1R	1.02892		24.6635	9.69444	6.24844	24.873	3.89467	18.6527		1.73649	3.28001	0.00887173
	ITPKA	1.01774		19.4334	11.4604	5.78171	55.9119	1.97246	34.3732		0.416479	0.292634	0.0263067
	B4GALNT1	1.00613		3.08787	6.33619	4.44029	13.5428	0.598009	5.76319		0.718001	0.490877	0.0203269
	LONRF3	1.00599		2.08851	5.82364	2.53839	5.87097	0.469512	5.41737		0.725544	0.653589	0.0120568
	SPON1	0.997581		73.6026	145.46	41.9733	70.7532	19.1239	82.3198		13.7452	15.697	0.00962313
	CITED1	0.997197		139.725	39.7213	38.927	111.89	43.3121	73.293		14.7165	17.2647	0.0085205
	KAZALD1	0.989307		47.5631	66.8778	24.7169	82.9367	1.47781	86.2379		8.20593	10.2342	0.0120474
	KLF4	0.974491		18.326	10.5511	5.6395	13.7734	5.60318	9.00691		2.69829	3.05336	0.00473643
	EPAS1	0.97257		25.9736	46.2787	22.8577	58.1812	12.2741	58.0759		10.8875	7.578	0.00993773
	ICAM5	0.972249		2.2434	6.20635	4.32837	21.1415	0.192138	14.9536		0.12197	0.141053	0.0299557
	VAX2	0.968117		11.7894	4.863	3.22693	19.7332	8.92864	9.747		2.27789	1.83495	0.0126732
	CACNA1G	0.962285		4.07832	8.28412	5.86192	7.28749	3.87021	12.2408		2.18866	1.81046	0.00569152
	SCD5	0.928985		23.6769	30.2465	19.7645	35.8347	12.7818	34.8366		10.5389	7.77441	0.00296826
	FBN2	0.92401		83.6279	97.6368	17.8058	31.1288	54.118	44.7469		12.3103	15.3838	0.00863559
	FOXL2	0.921948		12.4849	0.24416	11.516	2.95291	0.00460132	14.3152		0.266847	0.659974	0.0276946
	DACH2	0.910683		4.98583	5.82404	3.65194	8.79892	2.20649	3.06906		1.54184	1.15865	0.00954029
	CAMK2N1	0.907916		155.366	69.519	82.8923	86.3499	36.1279	68.9333		27.8422	21.4116	0.00828022
	PDGFRA	0.901655		75.6912	130.318	49.1028	55.0699	43.6516	64.9299		21.2049	22.1084	0.0054557
	PITX1	0.897109		15.9832	16.1429	2.21828	31.8991	29.0081	26.1432		3.46949	7.6642	0.00559508
	HOXD3	0.871801		30.0549	31.1072	22.7565	26.0191	57.6465	34.2329		14.9766	8.97403	0.00596977
	LRFN5	0.869657		9.99157	15.7179	13.8336	9.2931	10.1273	12.157		4.67034	5.73187	0.00144406
	HOXC12	0.869104		17.4571	36.2222	15.4404	2.35512	30.6724	30.444		3.72724	8.50245	0.00692112
	ANKRD20A3	0.859714		18.6216	10.1053	3.68566	2.3749	2.05465	2.31993		0.482801	0.365681	0.0384963
	NR4A3	0.842475		14.2343	6.31677	2.33593	5.70127	3.9536	4.25959		1.1193	1.74403	0.0158924
	DOK6	0.823474		10.9224	20.4881	7.75769	13.8971	4.83113	14.0282		4.39482	3.73734	0.00865009
	SLC6A3	0.819346		2.78056	2.13463	1.34702	5.94842	0.127487	11.5614		0.238035	0.376449	0.0402012
	KCNK12	0.808985		1.82887	0.929787	0.642407	11.7763	1.57974	9.8054		0.233245	0.19709	0.0472266
	SHISA6	0.794271		5.20715	53.0629	4.16217	15.2392	6.64487	11.492		0.569254	0.739593	0.0495192
	GRIK1	0.791186		13.681	33.0183	6.24299	3.31571	2.40383	9.56627		1.31091	1.32448	0.0414364
	HOXD9	0.78244		36.3752	20.5591	36.7306	41.0174	136.469	82.9559		16.3709	11.1826	0.0302929
	PTPRT	0.781459		2.14425	18.0905	3.54927	4.41194	5.27733	5.88675		0.608298	1.81566	0.026614
	COMP	0.766537		0.0529668	6.67479	17.8692	3.86374	0.065527	3.46488		0.148433	0.125404	0.0569683
	ASTN2	0.758732		18.1213	37.2448	20.9048	30.7904	7.37853	25.451		9.28016	8.09372	0.00999503
	GRM7	0.752368		2.25004	8.66076	2.55884	3.52607	1.55977	5.05663		1.29139	0.901428	0.0278216
	SLIT2	0.74514		23.0115	42.8296	18.5982	20.1389	12.3693	27.2029		11.4701	6.40739	0.0154744
	HOXC8	0.742576		18.2212	8.91906	21.7386	8.08939	35.3002	12.261		5.72946	5.49902	0.0186635
	FLRT2	0.736751		41.5197	43.9457	374.829	78.538	34.5988	157.06		12.8905	15.6566	0.0498375
	GHR	0.725679		3.95518	8.76364	1.97438	4.71557	3.93006	6.25766		2.02967	1.6685	0.0138148
	MESP1	0.7239		7.9202	2.93386	1.07843	7.83998	1.61266	1.39773		0.970614	0.679375	0.0424022
	ALX4	0.713372		4.88204	10.5996	1.72555	0.606551	1.17391	4.10766		0.535832	0.93299	0.0403444
	TRADD	0.712934		4.41423	2.65794	1.54296	6.94977	2.49307	6.32941		1.62482	1.21382	0.0210248
	UCN	0.712225		1.07033	0.573945	1.52173	9.44749	3.64916	6.29916		0.663365	0.849621	0.0412945
	FLI1	0.706694		22.984	23.0063	8.55256	12.88	7.83921	12.7893		6.85985	4.28499	0.0182254
	MAFB	0.703081		32.3503	18.8346	14.8497	22.2529	14.8052	15.943		8.16081	9.84611	0.00607615
	DDAH1	0.701467		29.3795	39.5093	21.5021	36.4641	8.78872	11.4587		11.3558	5.97085	0.0265677
	PLXNA2	0.692626		13.1826	13.5599	11.351	10.8704	13.9493	9.76123		7.83125	3.75856	0.00287467
	HSF4	0.691195		59.5923	18.446	6.6774	9.70859	16.5102	7.73611		3.21547	3.88466	0.049825
	ELMOD1	0.690049		4.93204	3.8	19.7128	1.41599	0.0329983	2.65823		0.254633	0.284571	0.0696483
	PARM1	0.671881		16.9683	39.7297	32.1705	41.0561	5.00493	44.439		9.61244	14.5374	0.0131172
	RGS10	0.642509		448.709	199.101	99.8095	5.55695	58.8419	4.29176		21.1011	9.5606	0.0786782
	DCLK2	0.619224		3.66292	14.3626	5.11322	3.26257	9.17693	7.8485		3.39552	2.00993	0.0383815
	ATOH8	0.617495		14.6714	10.0249	3.104	9.59472	7.57072	7.37842		3.84429	4.09334	0.0158229
	GATA2	0.610364		5.98082	11.7211	5.44133	6.67023	9.35038	1.60025		2.95044	2.82466	0.0230715
	ZNF503	0.600696		73.9381	17.6695	33.8285	30.8522	31.6489	35.7526		18.8066	11.7	0.0333451
	PAX1	0.583742		15.7803	2.49231	0.058455	0.277324	7.47072	0.21061		0.285177	0.756976	0.0851855
	ST8SIA2	0.583448		7.13814	17.0487	4.84172	7.86678	4.59138	8.42962		4.41397	2.13726	0.0463867
	METRNL	0.574971		40.6845	25.1829	17.2482	159.053	46.1875	108.447		23.7651	17.945	0.0619164
	SEMA6D	0.570068		7.23315	37.1918	6.24828	6.2854	2.91559	13.5003		3.86506	1.96331	0.084319
	CSMD1	0.568295		2.59811	36.3106	2.04253	2.62073	2.58568	6.72512		0.743013	0.621872	0.102656
	ADRA2A	0.554651		18.7879	9.71005	0.969651	1.34199	5.08796	3.26113		1.26371	2.69181	0.0598173
	PTHLH	0.516685		3.2043	8.85229	2.57916	1.00572	1.13116	3.71817		1.20592	1.39757	0.0623395
	CACNA1D	0.509961		3.7876	2.50224	10.9642	0.696928	0.791239	0.360528		0.795051	0.653191	0.103747
	TBX2	0.498678		0.700417	8.77323	13.7115	37.461	14.7682	34.7672		7.14825	7.84555	0.0635799
	CRLF1	0.49543		11.2539	56.216	111.211	27.705	1.26274	17.9415		11.1434	12.7433	0.0877382
	TBX1	0.46501		5.8005	10.0471	0.280163	0.0809752	21.3446	1.52296		1.30668	2.97248	0.0935235
	ZFHX3	0.463291		10.9518	7.46732	9.03518	5.99916	10.3933	6.47108		5.96175	3.17217	0.0386559
	STXBP6	0.45894		27.8542	46.5007	11.8689	24.7268	8.09609	21.2406		11.7622	11.7002	0.0555275
	ASCL1	0.453951		2.63008	23.1408	3.17397	0.00527706	0	0.00581378		0.399013	0.666439	0.143269
	NEFM	0.44167		116.003	8.25622	13.4878	46.4483	96.8813	62.698		22.5006	35.2278	0.0643042
	CYP26B1	0.423935		0.175583	31.9452	8.54217	14.0825	2.23981	13.9898		5.15498	4.31571	0.109542
	PTGFR	0.421222		10.0645	8.89188	1.90523	0.483417	4.12793	2.05076		1.27261	3.889	0.0642722
	HOXB8	0.415965		20.4793	42.9938	16.2965	17.3144	17.1611	18.9619		11.3492	15.7935	0.0545693
	NPNT	0.413043		3.73663	30.7948	78.3784	37.1684	1.59995	149.581		17.1028	24.0509	0.108599
	TMEFF2	0.395957		3.16839	8.48846	0.0520691	0.364074	1.03734	2.85408		0.935537	1.22741	0.121708
	ZEB2	0.395087		30.1396	33.5462	58.1861	58.823	8.19974	41.4691		22.2107	21.8727	0.0697561
	PRKCE	0.394789		5.75687	9.52418	4.83477	4.92234	5.40042	6.25587		3.98709	3.64015	0.0625545
	PXMP2	0.369365		85.3242	35.1974	12.0411	56.9078	13.6033	28.1116		24.2856	10.3886	0.13954
	NPR3	0.36879		7.06716	10.2452	9.73235	0.680326	1.34197	0.215188		1.99218	3.16182	0.107212
	COLEC12	0.358111		30.5755	92.4976	35.5288	51.1342	11.8181	61.3241		28.3161	24.542	0.099806
	NFIX	0.352827		8.99053	35.7063	18.202	34.2432	6.83012	24.9176		11.0202	17.3338	0.085847
	FRMD3	0.349265		5.4179	8.42493	4.41993	5.0072	2.49803	7.04314		3.22609	4.35362	0.0856964
	HOXC5	0.303617		10.7585	11.1152	3.14179	7.67038	16.5087	7.0589		6.73906	4.14595	0.133263
	MAPK4	0.292072		2.93438	6.55178	2.64189	5.26449	2.53209	5.97065		3.2287	1.90407	0.135771
	BHLHE41	0.274177		11.2816	15.6395	5.82426	7.75227	5.84901	6.56184		4.56027	11.6152	0.144054
	HOXC11	0.272331		35.2266	32.0421	5.90667	4.45	22.7795	10.4275		12.2269	9.49624	0.171542
	SFRP1	0.255912		47.8909	74.0354	23.0363	28.3212	12.4602	38.4286		25.0586	26.333	0.16075
	CASZ1	0.240438		5.10249	2.6927	7.07073	5.35592	3.17554	3.41839		3.04752	4.24657	0.17162
	HOXC4	0.215543		37.4309	40.4615	36.5859	40.3394	47.2324	34.5875		32.3918	24.8098	0.189612
	PKNOX2	0.214139		7.79291	16.2251	6.10049	8.8255	6.74727	11.9178		7.61255	5.45372	0.19802
	PIP5K1B	0.195369		1.48625	9.15387	1.58896	5.56515	1.18693	6.17544		3.08446	2.39972	0.243272
	F2R	0.184772		9.3106	23.5573	12.7168	27.8332	11.5467	29.8577		16.359	6.02975	0.259238
	HAND2	0.149725		8.94991	3.39411	0.00996195	0.0543916	2.65344	0.015369		1.63097	2.40362	0.298283
	CLEC14A	0.148944		1.00547	6.48459	4.9948	2.98985	10.1776	9.65078		4.57003	5.18906	0.276048
	CLSTN2	0.131705		3.32576	12.7677	3.06879	3.58402	1.99951	5.37825		3.55441	7.18284	0.297554
	HOXB3	0.124767		51.4558	94.8592	41.5133	34.7332	62.2591	58.496		50.7221	30.9602	0.308542
	PPM1E	0.0991735		0.171871	11.5097	0.400957	0.611868	1.29593	1.59346		2.02574	1.36363	0.383883
	GRIA2	0.0787793		0.0043507	0.0779959	0.0602369	0.0891455	0.00973081	13.6336		1.53156	4.36689	0.386383
	EFNA1	0.0728522		29.5833	26.0826	15.1624	25.7619	12.8341	20.2701		20.2961	11.4629	0.384078
	CXCL14	0.0564181		1.04985	15.0663	72.6075	31.9807	0.297736	21.7883		19.4	51.1312	0.409616
	NTRK2	0.0524789		1.48537	12.5788	57.5689	60.2563	1.03161	39.716		25.9419	26.6808	0.42037
	DLL4	0.0148904		0.772353	5.72382	2.14365	4.87512	8.04344	9.49006		5.05931	4.41093	0.476299
	TMEM59L	-0.00356994		11.4193	10.8219	10.9606	12.9803	0.954949	10.3212		9.61491	6.47413	0.494259
	FAM84A	-0.0106823		9.3395	96.5692	14.2817	28.9494	3.06921	23.8246		29.963	24.1605	0.484714
	KCNMA1	-0.0261896		0.376389	3.93836	1.77726	0.921423	0.419133	1.45144		1.5699	2.08123	0.457868
	MLLT3	-0.0309482		28.2355	28.7116	15.7381	23.4184	11.6667	26.2969		23.4528	28.7449	0.452715
	LMX1B	-0.0339927		3.63305	10.2777	0.277725	0.614703	3.46779	0.600063		3.39005	3.40058	0.449031
	HOXD4	-0.0435016		25.9414	28.628	18.679	22.7072	25.8754	32.9791		26.9711	21.7209	0.433652
	DKK2	-0.0515241		0.0190146	6.73595	11.5358	5.09955	0.549095	0.778599		5.07574	14.0055	0.419486
	LPL	-0.0586554		0.122535	10.7003	0.658737	0.647137	0.723598	1.24876		2.93379	5.84353	0.406945
	HOXD8	-0.076356		27.9788	29.2941	10.0493	19.438	10.1507	14.1839		20.7797	21.0814	0.37975
	CRTAC1	-0.134723		75.0697	39.6862	26.496	66.9915	1.12371	53.0385		84.7581	277.161	0.318344
	TBX3	-0.13669		14.199	16.6518	11.9092	13.3003	5.10294	11.3504		13.6118	7.2635	0.29069
	OCA2	-0.139299		0.189872	7.54474	0.0860663	0.0837942	0.117697	0.013831		2.28264	3.73127	0.291707
	OAF	-0.139705		13.0809	17.7468	6.6065	15.641	17.0386	12.881		16.1169	12.2886	0.291475
	ADAMTS15	-0.144024		3.69027	4.431	1.17134	5.98067	1.36049	4.73651		4.49279	4.53789	0.282145
	PDZD2	-0.148753		0.909674	3.86303	1.99693	4.1268	1.6443	3.34389		3.72148	5.90878	0.287322
	ESPN	-0.156975		0.907842	1.64779	2.55749	7.70324	0.280968	24.3726		8.81945	7.13197	0.284944
	PRKG1	-0.169866		4.02725	7.9977	5.59454	2.50611	0.84046	5.50563		5.29633	2.67699	0.256916
	LGALS3	-0.182674		1.00256	7.16656	39.6176	3.86372	0.588169	1.79492		14.3083	13.8377	0.247483
	SOX7	-0.193772		0.657299	2.02586	1.20976	0.55403	1.54622	2.41634		1.94876	2.08226	0.222893
	GIMAP5	-0.216997		0.517707	2.88802	1.89811	2.28815	1.90371	2.16806		2.39685	1.29997	0.192983
	GATA3	-0.222434		1.04284	0.0436454	6.29043	1.01059	0.0661873	0.477342		2.88988	3.90773	0.187335
	SIX1	-0.224709		18.9739	13.5343	8.26768	1.50258	20.2	7.48458		16.9676	16.3783	0.185676
	NELL1	-0.2292		0	22.8921	0.723662	0.130457	0.00995291	0.123269		11.1211	21.8882	0.181616
	ESAM	-0.233543		2.52099	10.0499	4.48205	5.23321	12.0133	13.4912		10.1058	4.6827	0.187318
	UNC5C	-0.246158		1.77489	3.06308	3.23364	8.36816	0.64508	11.3271		7.36502	6.50697	0.164184
	PODN	-0.251537		0.0271292	2.33682	1.43099	1.20265	0.257432	2.12659		2.66286	4.75059	0.177117
	SIM2	-0.258628		1.30402	19.944	5.54952	10.4125	0.292837	11.5253		14.6754	17.7867	0.153731
	LTBP2	-0.260934		0.0712536	3.47782	0.134655	0.463131	0.0895424	0.858688		2.57449	5.28903	0.162767
	VASH1	-0.264828		7.45046	15.3018	2.93254	5.98036	10.7723	10.8492		11.2473	4.58695	0.157877
	COL27A1	-0.26597		3.64238	9.59335	7.10101	2.49999	2.80079	6.04807		7.0423	3.82718	0.148438
	EPB41L4A	-0.278916		0.353908	2.81448	2.04422	1.05347	0.486952	0.523365		1.77194	1.00274	0.148231
	SORCS1	-0.279541		0.158661	7.41025	0.0836379	0.41534	0.198915	0.254465		3.02165	2.79218	0.150052
	ERBB4	-0.291682		0.471437	3.34096	0.572079	0.260822	0.091468	1.56504		2.19098	2.67632	0.12468
	ZIC1	-0.292866		0	1.03262	0	0.0832922	0	0.037635		3.24453	10.0091	0.168121
	SPOCK3	-0.294719		12.4886	25.9492	5.29081	0.106097	0.227456	0.0624661		19.2779	30.1345	0.127171
	CD34	-0.295954		3.35005	21.584	6.20793	5.37878	13.51	12.832		16.5289	13.62	0.120795
	KY	-0.299969		0.00283571	0.735776	0.0695357	0.0559674	0	0.0302643		2.28557	6.83365	0.162396
	CNRIP1	-0.300539		2.42267	15.7002	2.35242	5.23954	1.21023	5.34871		8.74857	5.88598	0.127172
	HBA1	-0.303441		10.3873	5.33903	13.8738	55.8846	3.66702	25.7519		54.4932	96.8356	0.13343
	HLX	-0.311926		0.875786	2.30137	0.468173	4.47845	1.23184	3.18757		3.43043	2.75965	0.108999
	TTYH1	-0.315725		0.157243	0.192471	0.040612	0.212489	0.461325	0.467155		10.61	32.6243	0.158635
	ISL2	-0.315871		0.879683	0.556325	0.0153056	0.604911	1.8559	0.465295		4.43682	11.1175	0.147824
	TMEM88	-0.318088		1.43656	1.00925	1.40845	2.05213	7.05642	1.66312		4.36967	3.78546	0.105171
	PAX8	-0.318396		38.2446	49.1054	0.422964	0.943201	65.3917	0.0853839		57.4924	70.9122	0.106791
	PAX2	-0.31973		37.1879	49.6757	0.453842	0.0809289	175.07	0.15889		80.1283	45.8814	0.137901
	STMN2	-0.323525		0.0107567	0.0264628	0.0063558	0.118377	0	0.0217289		3.63577	11.0993	0.153332
	HBA2	-0.339675		10.7718	4.73532	9.62104	51.2906	4.10781	18.6505		56.7078	100.468	0.111676
	FZD2	-0.341886		17.091	13.437	2.77728	26.3492	18.9964	20.3504		27.5592	24.3957	0.0958785
	GATA4	-0.361798		0.0270637	0	0	0	0.0258925	0		4.77552	13.1613	0.128676
	OSR1	-0.369677		13.0013	8.39111	4.2898	15.782	5.90999	17.9092		17.2808	11.7946	0.0747139
	BCL2	-0.384755		4.60955	8.74644	3.1054	4.81026	2.24263	4.00187		6.59067	2.95698	0.0707671
	PDE4DIP	-0.386513		11.142	18.6146	7.15889	4.66908	20.1934	5.77946		70.8227	147.407	0.105214
	COL4A5	-0.387634		5.6173	20.8078	8.48504	11.3419	9.09855	15.3564		17.6284	9.58921	0.0655446
	PGM5	-0.392583		0.0277714	1.1399	4.9912	5.63439	0.156317	8.76147		8.04615	8.14594	0.0643509
	CHODL	-0.396701		0.147965	7.02269	5.76654	4.66612	0.0613021	1.91805		9.15056	11.8683	0.0724847
	AGPAT9	-0.400287		1.975	0.308812	1.44165	0.338584	0.108234	0.204574		2.75185	4.2713	0.0776016
	LBX1	-0.401024		0	0	0	0	0	0		4.89647	12.0099	0.10305
	ATF3	-0.407238		6.89992	8.49321	5.13713	12.9933	3.41459	6.7478		17.7929	22.524	0.0788529
	PITX2	-0.408836		0.324837	0.250643	0.538933	1.06332	0.212285	1.33337		12.0485	27.4829	0.0989994
	LYSMD2	-0.414335		1.25522	3.99605	1.24122	0.777689	0.465848	1.09982		2.97801	2.36011	0.0541004
	LTK	-0.415522		0.0794884	0.172925	0.171725	0.277897	0.266101	0.454578		2.54543	5.42634	0.0943887
	MYF6	-0.430647		0	0.00845116	0	0.0187955	0	0		3.38789	7.84869	0.0916457
	FAM81A	-0.436435		0.185906	0.395422	0.0865558	0.166844	0.166785	0.0446164		4.4683	9.7173	0.0867637
	NCAM1	-0.436836		55.8427	52.2726	18.163	12.8174	15.9695	16.2657		48.4668	25.7209	0.0497448
	TCEA3	-0.438346		0.195439	2.04336	1.82715	0.254333	0.0311014	1.00482		15.7619	33.0441	0.0833106
	MYOD1	-0.439152		0	0.0667973	0.0321454	0.0820082	0	0.0411604		4.9342	11.1177	0.0873676
	RASSF5	-0.442448		0.66103	3.13606	3.98255	1.89619	0.198057	1.08881		3.57326	2.46853	0.0443748
	CHRD	-0.445395		0.0740199	4.111	0.166891	0.384988	0.185665	0.703623		3.00629	3.0737	0.0431692
	CLCN5	-0.450226		2.94866	3.18382	0.981734	1.6173	2.51377	3.58164		4.3998	3.29192	0.0477158
	BARX1	-0.463449		3.62337	1.3325	0.435947	0.475187	0.0557159	0.281378		4.61502	6.38615	0.0499528
	DMRT3	-0.481691		0.00548648	0	0	0.00603671	0	0.00665592		4.02196	8.34003	0.070538
	ABCC8	-0.485017		0.175177	0.150081	0.0586899	0.145996	0.00612473	0.094908		3.07764	6.06432	0.0675519
	BTG2	-0.491072		14.0929	21.3619	8.44442	14.0847	8.5052	10.9733		23.5039	16.7285	0.0364432
	NBPF11	-0.503386		4.75906	9.73754	4.40753	4.66329	4.28761	7.86097		8.67169	3.11174	0.0300927
	SUSD4	-0.51455		0.224332	0.598756	0.451488	0.819489	0.30437	1.02696		5.15615	8.60265	0.0538807
	HOXD13	-0.537157		0.0373358	0.0576805	2.19964	0.205452	0.177691	0.323552		3.33485	4.438	0.0320766
	PAX3	-0.542032		0	0	0	0.0153653	0	0		7.73526	14.2599	0.0511504
	CALCA	-0.549436		0	0	0	0	0	0.0200238		3.0633	5.56111	0.0489906
	TET2	-0.564769		2.72665	5.79474	3.27646	3.03182	1.97535	3.46904		5.06128	1.6848	0.0195085
	EPHB3	-0.567072		6.05261	11.1342	2.12547	8.63914	2.74262	8.88763		12.0137	5.94235	0.0170978
	SPAG6	-0.591409		0.311446	0.759157	1.49362	1.21901	0.317104	0.483763		2.37215	2.2247	0.0205119
	COL25A1	-0.596532		1.61925	0.529369	0.332504	0.60903	0.370499	0.193519		11.3224	17.4432	0.0345437
	TMEM30B	-0.600292		0.00255199	0.0416733	0.0454662	0.00850298	0.00442394	0.0140749		2.3647	3.88772	0.03665
	DCC	-0.614876		0.013678	0.429951	1.81625	0.0129276	0.00679511	0.15473		4.47589	5.90952	0.0232755
	MSC	-0.620472		0.183437	0.698702	0.01411	0.17896	0.210452	2.17446		9.05256	12.8441	0.0269048
	ZNF436	-0.624879		2.22685	5.9767	1.86451	3.24762	0.737403	3.97274		5.54937	2.2358	0.0131393
	MAL	-0.638238		0	0.125685	0.128259	0.180469	0.0137541	0.115456		23.1745	36.0916	0.0299628
	SGPP2	-0.649943		0.0104209	0.191085	0.0163858	0.0460139	0.0518287	0.253092		7.7377	11.6575	0.0273821
	WRAP73	-0.651348		4.3926	7.13916	2.84065	7.14276	2.21861	5.51898		7.67771	2.19931	0.0128722
	CNTFR	-0.662211		5.036	9.16271	4.35532	9.4008	0.571202	5.81358		22.5392	22.0997	0.0156427
	CORO6	-0.667262		0.0568645	0.326141	0.0712721	0.0951277	0.205344	0.143599		8.66126	12.6539	0.024886
	GDNF	-0.673164		1.54836	5.15439	2.96671	1.46632	0.0579011	4.09911		10.7257	10.2631	0.0130015
	COL4A6	-0.677857		0.157574	0.886254	0.348578	0.938092	0.351822	1.01067		4.78397	5.77962	0.0190313
	GNA14	-0.69094		0.319573	0.444697	1.38928	0.541181	0.13147	0.618669		2.60578	2.50564	0.0119056
	NDUFA4L2	-0.691193		1.30394	3.05005	0.751317	5.59375	0.993623	1.77531		14.0697	15.277	0.0143165
	LAYN	-0.699998		0.230464	3.20136	0.784267	0.682595	0.886979	0.948569		4.0135	3.08033	0.00693254
	HEY1	-0.703314		1.1434	4.62203	4.53891	5.66497	3.51568	7.55381		19.2125	18.7679	0.0135267
	DMRT2	-0.705215		0	0.0575253	0.0145744	0.00677145	0	0.0125736		2.45768	3.44179	0.0201968
	JUN	-0.712146		15.5458	60.5427	19.3296	40.0124	24.136	27.8505		87.1068	61.8062	0.00756834
	TPPP3	-0.715634		0.845807	0.557205	0.601604	1.25833	0.459872	0.984194		19.8752	26.3737	0.0186377
	MYO5B	-0.718913		0.0440714	0.856103	0.0399951	0.178776	0.808195	0.0878484		2.67185	2.8614	0.0113004
	BARX2	-0.720325		0.182311	0.212558	0.159826	0.0252375	0.00776229	0		8.63267	11.7514	0.0183819
	HSPA6	-0.72318		0.16023	0.129034	0.897628	1.80274	0.0689961	0.256607		13.6795	17.4681	0.0159649
	HOXB2	-0.725456		12.5158	9.28192	4.1633	7.39115	6.19727	11.2136		21.3374	14.6058	0.00814311
	GUCY1A3	-0.730511		0.360283	3.09046	0.454894	2.01983	2.10083	3.57151		7.8204	6.73884	0.00840043
	LGR5	-0.735004		0.123701	3.66882	1.55617	1.33586	0.0321019	2.08128		7.01321	6.19664	0.00754314
	OLFML2B	-0.756179		1.561	3.02914	1.53552	1.20259	2.51477	3.06187		18.0577	20.2162	0.0130567
	COL9A2	-0.766453		0.159473	8.14617	0.367793	0.440804	0.144538	0.615795		15.2832	14.6035	0.0060215
	DACH1	-0.78693		12.7196	19.2684	20.8856	11.049	5.46164	15.8997		39.2016	26.0655	0.00520983
	HNF1B	-0.791476		0.0313729	0.118836	0.0277619	0.0648877	0.02488	0.0278383		2.44065	2.98423	0.0119981
	ADAP2	-0.79194		1.10887	1.31773	1.48125	1.05325	0.503876	0.986243		3.67646	2.9501	0.00770024
	RSPO1	-0.820143		0.0494241	2.388	0.367851	1.18017	0.0525134	0.717926		3.89184	2.88649	0.00295547
	EGFL6	-0.820776		0.0149325	0.243867	0.0352902	0.0603238	0.119429	0.0660929		3.25175	3.76894	0.0096922
	THBD	-0.830019		0.158911	0.67624	0.308823	0.440578	0.447821	0.826341		3.11859	2.941	0.00695258
	ADCY4	-0.844558		0.490855	2.25708	1.02583	0.451016	3.04089	1.86618		3.84373	1.70771	0.00174093
	FBXO3	-0.851537		11.2727	13.565	5.11411	7.30306	4.67001	8.50806		14.2425	3.36597	0.00372557
	NR2F2	-0.855594		77.7784	59.2435	88.1308	56.3954	41.9961	22.392		148.71	82.6454	0.0024268
	ROBO3	-0.935327		1.30694	1.73418	0.241504	0.557008	0.39053	1.02875		3.79263	2.53717	0.00173653
	ANKRD27	-0.954725		2.38501	5.11184	2.64731	4.20043	2.19736	3.59471		6.23827	1.8664	0.000701922
	ZADH2	-0.986309		8.44051	15.698	5.22954	9.21833	6.3004	10.7055		18.8171	5.96368	0.000545889
	SLIT1	-1.02088		3.33366e-07	1.07635	0.031385	0.0188084	4.83589e-07	0.0790433		4.93295	4.20537	0.00193983
	SLFN11	-1.02859		0.109294	0.845217	0.234438	0.17534	0.503723	0.545963		3.82029	3.04273	0.00196135
	SLCO2A1	-1.03673		0.466233	2.15669	0.659674	0.365189	0.175954	0.889311		7.57061	5.82959	0.00156455
	MCOLN3	-1.09188		0.0730843	0.399818	0.204747	0.0444897	0.0308867	0.0692554		2.48724	2.00948	0.00152485
	NAV2	-1.13145		3.38482	3.43284	3.07364	1.92596	2.34697	3.08627		8.73147	4.57026	0.000822267
	CXCL16	-1.13573		0.588213	2.40098	1.60883	1.3145	0.622685	2.1978		7.88971	4.89922	0.000687642
	DNAJC22	-1.13977		0.181657	2.4591	0.277012	0.0985743	0.042794	0.0282369		6.59736	4.37974	0.00045068
	PTGER4	-1.19871		0.0597409	0.592728	0.0668938	0.706183	0.274199	0.203176		3.55177	2.42602	0.000627661
	ITGA4	-1.2365		0.160123	1.38626	0.162328	0.0650394	0.182117	0.108711		3.78067	2.26692	0.000226689
	LRCH2	-1.24267		0.616266	0.811284	0.309912	0.247614	0.765154	0.740378		2.28808	1.12888	0.000232994
	PIR	-1.24679		0.156901	0.493984	0.279429	0.749416	0.181627	1.21423		2.05956	0.831088	6.15934e-05
	SIX2	-1.25865		17.2617	11.0064	4.92519	10.4856	5.77905	11.455		88.3316	57.6519	0.000564893
	WT1	-1.30448		0	0.137275	0.0463004	0.0647345	0	0.0291451		28.1255	21.474	0.000736858
	HHAT	-1.32733		1.47219	3.11717	0.639	0.793821	0.874599	0.623123		6.74549	3.1733	7.21729e-05
	CDH7	-1.3562		0.237575	0.341437	0	0.077974	0.0465544	0.0344628		12.828	9.23268	0.000517576
	CBX8	-1.42011		1.69013	1.57947	0.740374	1.60226	1.04804	1.41894		8.6854	4.7938	0.000233518
	FBLN7	-1.44139		0.0424524	0.163137	0.0561767	0.0660776	0.0195376	0.0942145		7.39934	5.03203	0.000346579
	DPY19L2	-1.68646		0.564433	2.30194	0.422078	0.137911	1.1803	0.0501141		7.09757	2.90029	7.83952e-06
	KCNK2	-1.76138		0	0.0572241	0.00404096	0.072426	0	0		3.23052	1.7881	7.03669e-05
